# Supplementary material for: The trichome pattern diversity of Cardamine shares genetic mechanisms with Arabidopsis but differs in environmental drivers
Source: Plant Physiol. 2024 Apr 12;196(4):2730–48. doi: 10.1093/plphys/kiae213 (PMC11637488; doi:10.1093/plphys/kiae213)
Supplement: kiae213_Supplementary_Data [file kiae213_supplementary_data.zip]

Archive with 3 entries (3 files):
- FusterPons_et_al_Supplementary_Data.pdf
- FusterPons_et_al_Supplementary_Tables.xlsx
- pp.00219.2024-s04.pdf
