# Supplementary material for: The trichome pattern diversity of Cardamine shares genetic mechanisms with Arabidopsis but differs in environmental drivers
Source: Plant Physiol. 2024 Apr 12;196(4):2730–48. doi: 10.1093/plphys/kiae213 (PMC11637488; doi:10.1093/plphys/kiae213)
Supplement: kiae213_Supplementary_Data [file kiae213_supplementary_data.zip › FusterPons_et_al_Supplementary_Tables.xlsx]

## Sheet: Supplementary Table S1
	Accession	Acronym	Full name	Country	Longitude	Latitude	Altitude	Habitat	Sequencing project	Sample name	Genetic Group	TN21	TD21	LS21	TN26	TD26	LS26	PTN	PTD	PLS
	Ada-1	IP-Ada-1	La Adrada (Avila)	Spain	-4.64635	40.3057	603	Stone walls in the village	PRJNA844203	SAMN29023977	IBE	320.111	1.26595	268.545	320.923	0.949404	340.574	0.0012667	-0.142885	0.11825
	Adj-0	IP-Adj-0	Alcalá de la Jovada (Alicante)	Spain	-0.244613	38.7983	644	Track sides along a Mediterranean scrubland	PRJNA998743	SAMN36465423	BAL	335.375	1.46056	241.383	365.923	0.926634	403.565	0.0435594	-0.223663	0.251465
	Adu-2	IP-Adu-2	Adamuz (Córdoba)	Spain	-4.5684	38.0181	230	River banks and track sides across a creek and nearby a pine tree forest	PRJNA998743	SAMN36465424	IBE	218.214	1.25387	176.475	236.929	0.898994	265.453	0.0411174	-0.164839	0.201342
	Ain-7	IP-Ain-7	Ainsa (Huesca)	Spain	0.137195	42.4131	531	River banks and track sides along a river	PRJNA998743	SAMN36465425	BAL	264	1.38259	197.769	204.833	1.39486	156.633	-0.1262	0.00441735	-0.116071
	Alf-2	IP-Alf-2	Alfondeguilla (Castellon)	Spain	-0.316968	39.8273	408.1	Openings in an olive tree and almond plantation	PRJNA998743	SAMN36465426	BAL	203.167	0.564768	372.223	216.875	0.708761	311.49	0.0326356	0.113066	-0.0888278
	And-1	IP-And-1	Andújar (Jaén)	Spain	-3.98143	38.09	391.1	Rocky sites and track sides along a Mediterranean Quercus ilex forest	PRJNA844203	SAMN29023958	IBE	308.688	1.21406	271.961	301.667	0.753366	406.579	-0.0115028	-0.234161	0.198394
	Ara-2	IP-Ara-2	Aranda de Duero (Burgos)	Spain	-3.68317	41.7009	859	Openings within a mixed forest of deciduous and evergreen Quercus species	PRJNA844203	SAMN29023959	IBE	204.143	0.91228	250.975	204.4	0.714608	294.508	0.00062931	-0.121503	0.079806
	Arl-0	IP-Arl-0	Arlanzon (Burgos)	Spain	-3.46267	42.319	909	Stone wall along a canal in the village	PRJNA998743	SAMN36465427	BAL	284	1.07588	272.749	295.571	0.798215	373.457	0.0199654	-0.148161	0.155846
	Aro-0	IP-Aro-0	Aroncés (Asturias)	Spain	-6.13149	43.5538	116	Road and track sides aclong a messic grassland	PRJNA844203	SAMN29023960	BAL	176	1.06045	185.645	200.3	1.04001	197.452	0.0645761	-0.00973074	0.0308202
	Ata-1	IP-Ata-1	Ataquines (Valladolid)	Spain	-4.73968	41.2191	764	Openings in a pine tree forest (Pinus pinea)	PRJNA844203	SAMN29023964	IBE	391.913	1.26251	332.247	369	1.00768	369.617	-0.0301125	-0.112251	0.0532442
	Bau-0	IP-Bau-0	Bañuelos de Bureba (Burgos)	Spain	-3.29438	42.5259	857	Road sides across a wheat agricultural fields	PRJNA998743	SAMN36465428	BAL	195.812	0.576734	346.369	206.375	0.689515	304.487	0.0262626	0.089067	-0.064349
	Bdc-8	IP-Bdc-8	Ballesteros de Calatrava (Ciudad Real)	Spain	-3.95252	38.8228	759	Openings in an olive tree plantation	PRJNA998743	SAMN36465429	IBE	241.688	1.34977	188.862	228.273	1.00751	233.849	-0.0285445	-0.145192	0.106423
	Bds-0	IP-Bds-0	Barruelo de Santullan (Palencia)	Spain	-4.28639	42.9067	1040	Stone walls in the village	PRJNA998743	SAMN36465430	BAL	159.733	1.0794	158.227	89.4667	1.00239	92.1068	-0.281969	-0.0369918	-0.264128
	Bie-4	IP-Bie-4	Biescas (Huesca)	Spain	0.221689	42.6308	1012	Stone walls acrross a messic grassland	PRJNA998743	SAMN36465431	BAL	196.133	0.634247	317.414	186.077	0.565437	333.343	-0.0263112	-0.0573568	0.0244767
	Bol-1	IP-Bol-1	Boltaña (Huesca)	Spain	0.041022	42.4379	823	Rocky slopes falnking the road across a pine forest	PRJNA998743	SAMN36465432	BAL	230.312	0.784981	308.985	257.571	0.773544	345.361	0.0558717	-0.00733835	0.0555912
	Bon-1	IP-Bon-1	Bonanza (Huelva)	Spain	-6.28975	36.8768	1	Pine tree forest	PRJNA844203	SAMN29023601	IBE	201.867	1.25346	167.385	272.727	0.837544	342.346	0.149308	-0.198907	0.343241
	Bra-6	IP-Bra-6	Brazuelo (Leon)	Spain	-6.15099	42.4952	988	Roadside nearby an abandoned village	PRJNA844203	SAMN29023966	IBE	365.067	1.51397	265.892	339.167	0.824463	417.406	-0.0367776	-0.294857	0.22174
	Bub-1	IP-Bub-1	Buenasbodas (Toledo)	Spain	-4.96831	39.6491	742	Openings in an olive tree plantation	PRJNA844203	SAMN29023602	IBE	322.833	1.42161	269.794	316.467	0.926262	349.722	-0.0099587	-0.210976	0.129017
	Bug-11	IP-Bug-11	Burgos (Burgos)	Spain	-3.70093	42.3601	885	Gardens in the major city cemetery	PRJNA844203	SAMN29023967	BAL	156.417	1.92995	84.0909	182.667	1.8756	106.982	0.0774146	-0.0142836	0.119804
	Bui-3	IP-Bui-3	Bubion (Granada)	Spain	-3.35862	36.9545	1268	Stone walls accross a plantation of Castanea sativa and Juglans regia	PRJNA998743	SAMN36465433	BAL	252.533	1.26465	211.408	273.3	0.655866	418.411	0.0394929	-0.31699	0.328671
	Caa-1	IP-Caa-1	Cabrillas (Salamanca)	Spain	-6.2093	40.7638	671	Opeings in a low desnisty Quercus ilex forest	PRJNA844203	SAMN29023968	IBE	240.062	1.06835	238.473	200.188	0.725414	287.947	-0.0905735	-0.191184	0.0939821
	Cai-14	IP-Cai-14	Canencia (Madrid)	Spain	-3.7638	40.8682	1520	Openings in a pine tree forest	PRJNA998743	SAMN36465434	IBE	359.062	2.05	175.867	344.333	1.33976	266.485	-0.0209401	-0.209524	0.204855
	Cap-0	IP-Cap-0	Capileira (Granada)	Spain	-3.35979	36.9676	1460	Stone wall and track side nearby abandoned agricultural fields	PRJNA998743	SAMN36465435	BAL	262.286	0.757236	374.619	262.6	0.651221	413.437	0.000598797	-0.0752703	0.0492574
	Cat-5	IP-Cat-5	Cantoblanco (Madrid)	Spain	-3.68695	40.5421	733	Openings in a mixed forest of Quercus ilex and Pinus pinea	PRJNA844203	SAMN29023971	IBE	125.769	0.542081	248.902	111.091	0.451027	261.6	-0.0619703	-0.0916859	0.0248733
	Cdi-0	IP-Cdi-0	Celadilla del Río (Palencia)	Spain	-4.77981	42.6174	1055	Grassland nearby pine tree forests	PRJNA998743	SAMN36465436	IBE	272.688	1.2231	230.941	284.8	0.786431	375.013	0.0217269	-0.217301	0.23776
	Cdl-4	IP-Cdl-4	Caldas de Luna (Leon)	Spain	-5.8766	42.9205	1121	Rocky slopes alongside a road	PRJNA844203	SAMN29023969	IBE	414.733	1.54991	276.395	407	1.28024	361.658	-0.00941096	-0.095285	0.133629
	Cdp-5	IP-Cdp-5	Cuerda del Pozo (Soria)	Spain	-2.70703	41.875	1026	Mesic grassland nearby a forest of pines and oaks	PRJNA998743	SAMN36465437	BAL	315.062	0.92303	353.538	344.438	1.08201	325.586	0.0445413	0.0792884	-0.0411586
	Cib-5	IP-Cib-5	Cibanal (Zamora)	Spain	-6.32818	41.276	737	Rocky sites in scrubland near a water rservoir	PRJNA998743	SAMN36465438	IBE	264.562	1.26043	227.851	319.533	1.09287	301.023	0.0941126	-0.0712009	0.138353
	Coi-3	IP-Coi-3	Colmenar Viejo (Madrid)	Spain	-3.8234	40.6864	850	Rocky sites and road sides near the river	PRJNA998743	SAMN36465439	IBE	197.375	1.30473	155.076	255.357	1.03548	253.589	0.128072	-0.115055	0.241061
	Cor-14	IP-Cor-14	Corduentes (Guadalajara)	Spain	-2.00123	40.8297	1080	Rocky slopes and roadsides in the surroundings of a pine forest	PRJNA998743	SAMN36465440	IBE	346.75	1.3049	269.519	326.333	1.22235	277.245	-0.0303331	-0.0326644	0.014131
	Cov-7	IP-Cov-7	Covarrubias (Burgos)	Spain	-3.50182	42.0529	897	Track alongside a river and fruit plantations	PRJNA998743	SAMN36465441	BAL	424	2.00518	238.581	333.357	1.66545	212.441	-0.119683	-0.0925555	-0.0579557
	Cta-2	IP-Cta-2	Calatañazor (Soria)	Spain	-2.84313	41.7169	1026	Openings ina forest of Juniperus thurifera	PRJNA998743	SAMN36465442	IBE	203.688	1.53011	138.314	228.786	0.968618	247.692	0.0580341	-0.22471	0.28336
	Dbe-0	IP-Dbe-0	Don Benito (Badajoz)	Spain	-5.86786	38.9973	255	River bank and tracksides along the river	PRJNA998743	SAMN36465443	IBE	0	0	334.062	0	0	287.889	0	0	-0.0742393
	Ebo-1	IP-Ebo-1	El Bosque (Cadiz)	Spain	-5.49677	36.7675	329	Botanical garden nearby the Natural Park of Grazalema	PRJNA998743	SAMN36465444	BAL	220.125	0.71675	314.09	168.357	1.03378	185.301	-0.133257	0.181106	-0.257891
	Ebu-0	IP-Ebu-0	El Bullaque (Ciudad Real)	Spain	-4.25357	39.364	648	Track sides along a forest of evergreen Quercus species	PRJNA998743	SAMN36465445	IBE	281.25	1.09152	269.456	269.2	0.823861	328.306	-0.0218912	-0.139742	0.0984502
	Ees-1	IP-Ees-1	San Lorenzo del Escorial (Madrid)	Spain	-4.14678	40.5883	1050	Private garden of an old monastery	PRJNA844203	SAMN29024024	BAL	318.875	1.61819	204.534	129.429	1.9	80	-0.35	0.0800999	-0.27
	Ego-0	IP-Ego-0	Egozkue (Navarra)	Spain	-1.57157	42.9694	770	Road sides accross a Fagus sylvatica forest	PRJNA998743	SAMN36465446	BAL	192.625	0.774382	260.358	189	1.05328	199.227	-0.00949885	0.152598	-0.133015
	Esi-2	IP-Esi-2	Espiel (Córdoba)	Spain	-5.04968	38.1791	459	Openings and track sides accross a pine tree forest	PRJNA998743	SAMN36465447	IBE	132.938	0.718957	195.156	182.6	0.634629	295.171	0.15739	-0.0622997	0.203975
	Fuc-2	IP-Fuc-2	Fuencaliente (Ciudad Real)	Spain	-4.30475	38.4004	718	Messic grassland and sandy bans across a creek	PRJNA844203	SAMN29023974	IBE	260.5	0.877777	305.137	287.467	0.875906	339.726	0.0492123	-0.0010669	0.0536369
	Gdm-3	IP-Gdm-3	Granja de Moreruela (Zamora)	Spain	-5.783	41.8459	689	Track sides and rocky slopes along a forest of evergreen Quercus species	PRJNA998743	SAMN36465448	IBE	330.913	1.76573	209.734	400.5	1.11523	374.909	0.0951405	-0.22579	0.282522
	Grj-0	IP-Grj-0	Grajal de la Ribera (León)	Spain	-5.68129	42.1782	698	Road and track sides nearby a creek	PRJNA998743	SAMN36465449	BAL	96.5	0.497478	195.498	111.4	0.390974	289.358	0.0716691	-0.119876	0.193584
	Hdc-0	IP-Hdc-0	Honrubia de la Cuesta (Segovia)	Spain	-3.69386	41.481	1131	Scrubland of Retama sp and Quercus coccifera	PRJNA844203	SAMN29023976	IBE	174.364	0.679518	309.869	145.467	0.417693	354.511	-0.0903507	-0.238628	0.0671938
	Hee-0	IP-Hee-0	Herencia (Toledo)	Spain	-3.42677	39.3048	787	Openings in a Mediterranean evergreen Quercus forest	PRJNA998743	SAMN36465450	IBE	198.143	0.892019	259.691	191.375	0.940222	210.704	-0.0173751	0.0263082	-0.10414
	Hin-0	IP-Hin-0	Hinojos (Huelva)	Spain	-6.43261	37.2666	131	Openings in a pine tree forest	PRJNA844203	SAMN29023975	IBE	113.056	0.593544	198.329	148.067	0.58079	257.745	0.134079	-0.0108606	0.130279
	Jar-4	IP-Jar-4	Rio Jarama (Madrid)	Spain	-3.44913	41.0817	1173	Road and track sides across an oak forest	PRJNA998743	SAMN36465451	IBE	393.75	2.05	185.861	343.667	1.23699	285.21	-0.0679172	-0.247341	0.2109
	Jub-0	IP-Jub-0	Jubera (Soria)	Spain	-2.35956	41.1975	888	River banks and track sides across a river	PRJNA998743	SAMN36465452	BAL	265.188	0.731044	388.525	223.9	1.74965	143.817	-0.0844174	0.27	-0.28
	Lac-1	IP-Lac-1	Las Caldas (Asturias)	Spain	-5.91575	43.3244	138	Rocky sites and track sides along a mesic grassland	PRJNA844203	SAMN29023995	BAL	290.857	1.10417	273.282	183.643	1.13886	168.246	-0.225952	0.0154661	-0.237894
	Lao-9	IP-Lao-9	La Orbada (Salamanca)	Spain	-5.46515	41.1204	842	Openings in a Mediterranean Quercus ilex forest	PRJNA844203	SAMN29023988	IBE	241.429	1.0221	251.804	245.25	0.926477	271.683	0.007852	-0.0490723	0.0379748
	Lau-0	IP-Lau-0	La Uña (León)	Spain	-5.13177	43.0546	1175	Rocky slopes flanking mesic grasslands	PRJNA844203	SAMN29023994	IBE	305.75	1.67177	192.759	244.625	0.799621	311.825	-0.111061	-0.352899	0.235969
	Lay-0	IP-Lay-0	La Raya (Leon)	Spain	-5.37268	43.0644	1412	Rocky sites near mesic grasslands	PRJNA844203	SAMN29023993	IBE	224.938	1.08627	216.278	151.778	0.612023	267.658	-0.194204	-0.279248	0.106171
	Lbe-3	IP-Lbe-3	La Berzosa (Madrid)	Spain	-3.93024	40.6013	950	Openigns in a Mediterranean scrubland of evergreen Quercus species	PRJNA844203	SAMN29023978	IBE	114.133	0.583799	202.124	129.875	0.431022	303.688	0.064513	-0.150546	0.200794
	Lbo-3	IP-Lbo-3	La Chabola (Asturias)	Spain	-6.4634	43.0436	1052	Rocky slopes along a mesic grassland nearby a village	PRJNA844203	SAMN29023979	IBE	262.077	0.946926	290.373	311.357	0.977765	329.349	0.0859387	0.0160228	0.0628932
	Lcb-4	IP-Lcb-4	Los Corrales de Buelna (Cantabria)	Spain	-4.06667	43.2592	97	Public gardens and road sides along the village	PRJNA998743	SAMN36465453	BAL	337.75	1.84362	194.44	263.5	1.50973	188.032	-0.123493	-0.0995686	-0.0167565
	Lch-1	IP-Lch-1	La Chaparrita (Madrid)	Spain	-4.00139	40.5066	707	Mesic grassland and openings in a forest across a creek	PRJNA998743	SAMN36465454	IBE	277	0.957995	305.96	214.75	0.658451	332.158	-0.126589	-0.18531	0.0410556
	Lcn-2	IP-Lcn-2	La Cañada (Avila)	Spain	-4.50094	40.5691	1365	Track sides and openigns in an oak forest	PRJNA998743	SAMN36465455	IBE	423	1.84751	254.593	407	1.43039	339.353	-0.0192771	-0.127254	0.142707
	Ldd-8	IP-Ldd-8	Laguna de Duero (Valladolid)	Spain	-4.70746	41.5761	712	Pinus pinea forest	PRJNA998743	SAMN36465456	IBE	92.1875	0.653882	155.55	143.357	0.639139	230.614	0.2	-0.011402	0.194382
	Leo-2	IP-Leo-2	San Leonardo de Yague (Soria)	Spain	-3.11466	41.7958	1010	Alluvial plane and nearby rocky slopes	PRJNA998743	SAMN36465457	BAL	252.933	1.01335	259.905	149.867	0.888078	172.675	-0.255875	-0.0658821	-0.201651
	Lhi-1	IP-Lhi-1	La Hiruela (Madrid)	Spain	-3.45877	41.0728	1284	Road and track sides across an oak forest	PRJNA998743	SAMN36465458	IBE	422.375	1.78918	241.579	261.333	1.79784	157.493	-0.235542	0.00241342	-0.210706
	Llo-1	IP-Llo-1	Llonín (Asturias)	Spain	-4.65952	43.3336	92	Stone walls near a creek	PRJNA998743	SAMN36465459	IBE	316.312	1.46629	224.484	252.6	0.911473	291.924	-0.11199	-0.233336	0.130595
	Loz-12	IP-Loz-12	Lozoya (Madrid)	Spain	-3.80064	40.9782	1486	Road sides along a pine tree forest	PRJNA844203	SAMN29023996	IBE	258.188	1.24794	216.323	262.938	0.739989	369.715	0.0091149	-0.255519	0.261745
	Lso-6	IP-Lso-6	La Solana (Ciudad Real)	Spain	-3.16287	38.8577	769	Mediterranean scrubland of evergreen Quercus coccifera	PRJNA998743	SAMN36465460	IBE	200.8	1.08323	192.198	192.364	0.918553	228.769	-0.0214577	-0.082267	0.0868749
	Lta-1	IP-Lta-1	Los Tanagos (Cantabria)	Spain	-4.43954	43.3798	82	Tracksides accross a mesic grassland	PRJNA998743	SAMN36465461	BAL	294.85	1.14021	275.482	370.636	1.13296	344.954	0.113881	-0.00318805	0.111972
	Lug-0	IP-Lug-0	Lugo (Lugo)	Spain	-7.5561	43.0083	430	Small public garden in the city	PRJNA844203	SAMN29023997	IBE	270.938	1.19894	239.123	243.231	0.942739	279.757	-0.0538864	-0.119627	0.0783101
	Maa-1	IP-Maa-1	Marrancos (Portugal)	Portugal	-8.52774	41.6837	119	Road sides enearby the village	PRJNA844203	SAMN29023930	IBE	246.2	0.731697	344.721	238.8	0.901562	270.148	-0.0152577	0.104004	-0.121283
	Mag-0	IP-Mag-0	Mangualde (Portugal)	Portugal	-7.75301	40.6243	453	Road sides nearby a pine tree plantation	PRJNA998743	SAMN36465462	IBE	355.333	1.64961	225.815	355.8	1.24496	295.022	0.000656276	-0.139798	0.132875
	Marj-0	IP-Marj-0	Marjaliza (Toledo)	Spain	-3.93165	39.5813	1030	Mediterranean forest of evergreen Quercus species	PRJNA844203	SAMN29024013	IBE	330.438	1.72724	197.034	372.2	1.14701	330.697	0.0594368	-0.201869	0.253279
	Mau-6	IP-Mau-6	Matute (Soria)	Spain	-2.59357	41.4967	975	Road sides across a pine tree forest	PRJNA998743	SAMN36465463	IBE	0	0	256.577	0	0	338.11	0	0	0.137102
	Mav-0	IP-Mav-0	Malvedo (Asturias)	Spain	-5.80754	43.1031	405	Road sides along grasslands	PRJNA998743	SAMN36465464	BAL	243.333	1.07375	240.118	209.846	0.853633	274.109	-0.0738937	-0.114204	0.0661017
	Mdc-7	IP-Mdc-7	Moral de Calatrava (Ciudad Real)	Spain	-3.52962	38.8743	725	Openigns in a Mediterranean forest of evergreen Quercus species	PRJNA998743	SAMN36465465	IBE	171.25	1.06618	166.068	152.357	0.811939	191.912	-0.0583822	-0.135371	0.0721945
	Mdj-0	IP-Mdj-0	Morata de Jiloca (Zaragoza)	Spain	-1.59316	41.2356	691	Track side along plantations of Pinus and Prunus trees	PRJNA998743	SAMN36465466	BAL	163.375	0.816229	204.786	165.643	0.570933	294.509	0.00689294	-0.176833	0.179701
	Mnt-1	IP-Mnt-1	Montoril (Asturias)	Spain	-5.89825	43.6126	87	Roadsides and stone walls accross the village	PRJNA998743	SAMN36465467	BAL	243.5	1.51045	164.747	190.636	0.926746	207.013	-0.121767	-0.239499	0.11369
	Nam-8	IP-Nam-8	Navalmoral de la Mata (Ciudad Real)	Spain	-5.49718	39.8877	327	Track sides across acrubland and xeric grassland	PRJNA844203	SAMN29023605	IBE	277.435	1.13294	253.498	251.133	0.906035	295.489	-0.0497599	-0.111284	0.0764869
	Ndr-5	IP-Ndr-5	Nava de Roa (Burgos)	Spain	-4.00648	41.6115	728	Openings in a pine tree forest (Pinus nigra)	PRJNA998743	SAMN36465468	BAL	227.688	1.22464	195.261	191.846	0.941554	205.926	-0.0854313	-0.130685	0.0265829
	Olz-4	IP-Olz-4	Olazti (Navarra)	Spain	-2.17964	42.8813	572	Road sides accross grasslands	PRJNA998743	SAMN36465469	BAL	192.375	0.939818	213.663	184.867	0.977007	195.492	-0.0199032	0.0194014	-0.0444099
	Ore-3	IP-Ore-3	Orense (Orense)	Spain	-7.87715	42.3448	105	Public gtarden next to the river	PRJNA998743	SAMN36465470	BAL	227.438	2.05	109.762	154.846	1.80066	90.757	-0.189889	-0.0647512	-0.0947786
	Ose-0	IP-Ose-0	Oseira (Orense)	Spain	-7.94997	42.539	629	Road sides close to a monastery	PRJNA998743	SAMN36465471	BAL	233.875	0.763151	316.662	265.812	0.942686	293.575	0.0639149	0.105247	-0.0378328
	Oti-0	IP-Oti-0	Otiñano (Navarra)	Spain	-2.30116	42.6237	705	Track side across a Mediteranean evergreen Quercus forest	PRJNA998743	SAMN36465472	BAL	213.231	1.81336	122.685	205.769	0.950683	231.223	-0.0178081	-0.312108	0.306683
	Paa-2	IP-Paa-2	Parada (Asturias)	Spain	-6.60545	43.4046	295	Track and road sides acrross a messic grassland	PRJNA998743	SAMN36465473	IBE	369.625	1.60728	235.851	381.111	1.21978	326.991	0.0152998	-0.137066	0.161929
	Pae-0	IP-Pae-0	Palencia (Palencia)	Spain	-4.50875	42.0106	738	Track sides in the major city cemetery	PRJNA998743	SAMN36465474	BAL	210.647	0.65016	337.737	204	0.934134	232.99	-0.0160307	0.179243	-0.183533
	Paf-0	IP-Paf-0	Palafrugell (Gerona)	Spain	3.1748	41.8755	107	Openings in a Quercus suber forest	PRJNA998743	SAMN36465475	IBE	309.867	1.66735	193.989	291.667	0.758746	392.35	-0.030256	-0.374512	0.338305
	Pam-1	IP-Pam-1	Pamplona (Navarra)	Spain	-1.64998	42.8164	451	Public garden in the city	PRJNA998743	SAMN36465476	BAL	0	0	216.454	0	0	357.473	0	0	0.245709
	Pds-0	IP-Pds-0	Palacios de Sil (León)	Spain	-6.45048	42.8733	862	Mesic grassland and flanking road sides	PRJNA844203	SAMN29024015	IBE	384.125	1.90241	207.942	347.083	1.23503	296.102	-0.0506582	-0.212715	0.174907
	Pea-0	IP-Pea-0	Peratallada (Gerona)	Spain	3.08916	41.9779	9	Stone wall near a seasonal creek	PRJNA998743	SAMN36465477	BAL	265.562	1.17824	237.155	268.933	0.694836	401.749	0.0063065	-0.258081	0.25762
	Pob-0	IP-Pob-0	Poblet (Barcelona)	Spain	1.02546	41.3535	677	Mediterranean mixed forest (Pinus and Quercus species)	PRJNA998743	SAMN36465478	BAL	232.909	2.05	103.793	252.875	0.699337	399.929	0.0411004	-0.39	0.36
	Por-6	IP-Por-6	Porzuna (Ciudad Real)	Spain	-4.13678	39.1203	721	Rocky slopes accross a scrubland of evergreen Quercus coccifera and Cistus sp	PRJNA998743	SAMN36465479	IBE	300.067	1.99004	163.966	297.312	1.46084	211.236	-0.00461047	-0.153352	0.125985
	Pri-2	IP-Pri-2	Prioro (León)	Spain	-4.9482	42.9279	1430	Openings in a mesic scrubland with hazel and broom	PRJNA998743	SAMN36465480	IBE	155.923	0.590449	275.291	174.2	0.728564	249.022	0.0553639	0.104711	-0.0501016
	Pto-7	IP-Pto-7	La Pobla de Tornesa (Castellon)	Spain	0.009511	40.0997	297	Stone walls and track sides along a mediterranean scrubland of evergreen Quercus	PRJNA998743	SAMN36465481	IBE	277.5	1.58011	194.224	286.333	1.28891	230.903	0.0156665	-0.101496	0.0862769
	Pun-0	IP-Pun-0	Puente la Nueva (Avila)	Spain	-4.77574	40.4033	826	Openigns in a small pine tree plantation near the village	PRJNA844203	SAMN29024016	IBE	216.929	0.953308	241.467	200.917	0.988862	211.894	-0.0383202	0.0183063	-0.0652305
	Puv-0	IP-Puv-0	Puerto de Vega (Asturias)	Spain	-6.64514	43.5653	1	Rocky sites and track sides near the village	PRJNA844203	SAMN29024017	BAL	310.5	1.85566	184.066	274.267	1.0423	274.057	-0.061962	-0.280664	0.196434
	Qui-3	IP-Qui-3	Quintela (Leon)	Spain	-6.93012	42.6918	700	Roadsides in the surroundings of a village	PRJNA844203	SAMN29024019	IBE	380.375	1.55014	261.036	378.6	1.19435	330.255	-0.00233868	-0.129637	0.117065
	Qut-0	IP-Qut-2	Quintanapalla (Burgos)	Spain	-3.54054	42.4004	914	Ruderal fields near an abandoned train station	PRJNA844203	SAMN29024018	BAL	252.6	0.862189	320.555	305.812	0.954241	327.477	0.0952925	0.0506774	0.0106813
	Rob-0	IP-Rob-0	Robledillo (Toledo)	Spain	-4.85149	39.5828	720	Opeigns in a Mediterranean forest of evergreen Quercus species	PRJNA844203	SAMN29024020	IBE	0	0	381.884	0	0	205.139	0	0	-0.301086
	Roi-1	IP-Roi-1	Rociana del Condado (Huelva)	Spain	-6.59963	37.3359	130	Openings in a small forest of pine and Quercus ilex trees	PRJNA844203	SAMN29024021	IBE	190.046	0.92469	234.239	217.105	0.846098	273.795	0.0664614	-0.0443825	0.0778615
	Saa-1	IP-Saa-1	Santa Amalia (Badajoz)	Spain	-6.02616	39.0224	233	Alluvial plane and tracksides nearby	PRJNA844203	SAMN29024025	IBE	127.714	0.412847	345.668	151.933	0.523348	301.477	0.0866054	0.118032	-0.0682864
	Sad-0	IP-Sad-0	Saldaña (Palencia)	Spain	-4.72994	42.5338	1002	Slopes flanking pine tree forest	PRJNA844203	SAMN29024022	BAL	232.438	0.94253	252.803	197.667	0.894126	231.527	-0.0808427	-0.0263544	-0.0439273
	San-3	IP-San-3	Santa Elena (Jaén)	Spain	-3.50888	38.3314	700	Roadside and rocky slopes along a Mediterranean forest of evergreen Quercus species	PRJNA998743	SAMN36465482	IBE	165.688	1.1822	158.401	141.938	0.434054	334.649	-0.0772044	-0.38	0.357464
	Sap-2	IP-Sap-2	Santa Pau (Gerona)	Spain	2.57703	42.1449	448	Track sides along a agricultural and ruderal fields	PRJNA998743	SAMN36465483	BAL	210.312	0.792109	293.692	225.154	0.600379	388.522	0.0340814	-0.137689	0.139004
	Sat-3	IP-Sat-3	Santander (Cantabria)	Spain	-3.82173	43.4631	61	Public garden in the city	PRJNA998743	SAMN36465484	BAL	186.5	0.79256	247.63	201.8	0.899359	229.995	0.0394025	0.063123	-0.0369225
	Scr-2	IP-Scr-2	San Cristobal del Monte (Burgos)	Spain	-3.14225	42.3928	885	Road sides across a forest of Quercus and Fagus trees	PRJNA998743	SAMN36465485	BAL	225.438	1.45878	160.081	222.562	1.9	116.728	-0.00641741	0.131364	-0.156616
	Sda-0	IP-Sda-0	Sorribos de Alba (León)	Spain	-5.66155	42.7973	999	River banks and track sides along a creek	PRJNA844203	SAMN29024029	BAL	205	0.65811	336.988	103.111	1.70465	85	-0.3	0.28	-0.3
	See-0	IP-See-0	Seteventos (Lugo)	Spain	-7.35486	42.7936	476	Stone walls and road sides flanking agricultural fields	PRJNA844203	SAMN29024027	IBE	357.643	1.90275	214.777	276.438	1.21564	236.923	-0.128068	-0.220344	0.0490288
	Sep-3	IP-Sepl-3	Serranillos-Playa (Toledo)	Spain	-4.7013	40.0214	380	Tracksides nearby a water reservoir	PRJNA998743	SAMN36465486	IBE	278.812	1.691	173.713	287.333	1.2136	248.349	0.0150505	-0.164358	0.176836
	Slc-0	IP-Slc-0	San Lorenzo de Calatrava	Spain	-3.74434	38.4706	945	Tracksides and openings in a Mediterranean scrubland of evergreen Quercus species	PRJNA844203	SAMN29024023	IBE	340.889	1.49151	242.14	250.25	1.11082	236.762	-0.153329	-0.146287	-0.011229
	Sma-0	IP-Sma-0	San Martinho de Anta (Portugal)	Portugal	-7.62041	41.2674	674	Sotne walls in the village	PRJNA998743	SAMN36465487	IBE	396.5	2.05	186.58	278.214	1.1911	238.965	-0.175312	-0.265003	0.123101
	Sob-0	IP-Sob-0	Sober (Lugo)	Spain	-7.58265	42.4811	291	Road and track sides near a scrubland	PRJNA844203	SAMN29024028	IBE	376.438	1.8968	213.973	322.364	1.15443	286.074	-0.077381	-0.243303	0.144188
	Soe-7	IP-Soe-7	Sotés (La Rioja)	Spain	-2.59923	42.3959	670	Road and track sides flaking agricultural and abandoned fields	PRJNA998743	SAMN36465488	BAL	242.438	0.908067	279.439	230.25	0.595604	400.433	-0.0257834	-0.2078	0.177966
	Som-1	IP-Som-1	Somosierra (Madrid)	Spain	-3.57964	41.138	1383	Road sides acrross a pine tree forest	PRJNA998743	SAMN36465489	BAL	395.625	1.48137	269.847	383.071	1.01222	383.776	-0.0161213	-0.188144	0.174304
	Sot-0	IP-Sot-0	Sotos de Sepúlveda (Segovia)	Spain	-3.54639	41.2607	1076	Mesic grassland and flanking tracks accross an oak forest	PRJNA844203	SAMN29024030	IBE	374.533	1.37537	307.402	384.067	1.06328	379.25	0.0125671	-0.127977	0.104636
	Stp-0	IP-Stp-0	Santo Tome del Puerto (Segovia)	Spain	-3.58156	41.1922	1144	Roadside nearby a village	PRJNA844203	SAMN29024026	BAL	146.2	0.417169	366.649	187.375	0.647216	297.542	0.123436	0.216131	-0.104047
	Str-7	IP-Str-7	Santa Maria de Trassierra (Córdoba)	Spain	-4.94876	37.9495	415	Rocky slopes flanking a Mediterranean forest of pine and evergreen Quercus trees	PRJNA998743	SAMN36465490	IBE	224.769	0.85333	274.75	232.867	0.754385	313.219	0.0176942	-0.0615439	0.0654274
	Tod-6	IP-Tod-6	Tordesillas (Valladolid)	Spain	-5.04545	41.4679	658.1	Openings in a pine tree forest (Pinus pinea)	PRJNA844203	SAMN29024033	IBE	0	0	238.175	0	0	344.568	0	0	0.182573
	Toi-0	IP-Toi-0	Tonín (León)	Spain	-5.69173	43.0001	1230	Rocky sites and trak sides flanking mesic graslands	PRJNA844203	SAMN29024032	IBE	327.267	1.3233	266.936	307.667	0.776732	405.251	-0.0308694	-0.260268	0.205769
	Tou-2	IP-Tou-2	Tordehumos (Valladolid)	Spain	-5.19374	41.8129	676	Road sides across a mediterranean scrubland of Retama sp	PRJNA998743	SAMN36465491	BAL	344.562	1.85851	187.726	298.733	1.22272	255.522	-0.0712413	-0.206342	0.152953
	Trb-1	IP-Trb-1	Trabanca (Salamanca)	Spain	-6.38213	41.2368	744	Track sides along agricultural fields	PRJNA998743	SAMN36465492	IBE	301	1.57125	205.405	267.533	0.849135	324.747	-0.058865	-0.298348	0.22511
	Tui-3	IP-Tui-3	Tui (Pontevedra)	Spain	-8.64158	42.047	14	Stone walls close to the river	PRJNA844203	SAMN29024034	BAL	326.375	1.57812	215.958	280.688	0.958628	298.713	-0.07526	-0.244208	0.160793
	Unz-4	IP-Unz-4	Unzué (Navarra)	Spain	-1.63214	42.6534	621	Stone walls flanking an evergrreen Quercus forest	PRJNA998743	SAMN36465493	BAL	196.875	0.766684	271.115	144.929	1.67459	98.6579	-0.151977	0.26	-0.29
	Vac-0	IP-Vac-0	Valencia de Don Juan	Spain	-5.52357	42.2988	741	Track sides along the river in the village	PRJNA844203	SAMN29024036	BAL	203.071	0.928524	226.771	200	0.871865	231.069	-0.00761999	-0.0314704	0.00938844
	Vad-1	IP-Vad-1	Valdenoceda (Burgos)	Spain	-3.59156	42.8583	600	Roadside alongside a river	PRJNA998743	SAMN36465494	IBE	342.188	2.05	148.904	251.625	1.59006	159.434	-0.15251	-0.126355	0.0341489
	Var-2	IP-Var-2	Valdesalor (Caceres)	Spain	-6.35672	39.4226	487	Road sides across a xeric grassland	PRJNA844203	SAMN29024035	IBE	223.647	0.886005	284.178	203.154	0.470819	420	-0.0480161	-0.305998	0.192881
	Vci-0	IP-Vci-0	Villasuso de Cieza (Cantabria)	Spain	-4.13171	43.2201	258	Openings and borders of mesic grassland	PRJNA998743	SAMN36465495	IBE	403.062	1.90028	220.745	406.929	1.0955	381.725	0.00477302	-0.268638	0.2672
	Vit-0	IP-Vit-0	Villarta de los Montes (Badajoz)	Spain	-4.81857	39.2214	475	Stone walls track sides along a Mediterranean scrubland of evergreen Quercus species	PRJNA844203	SAMN29024037	IBE	115.812	0.47084	281.841	150.733	0.907078	184.177	0.131012	0.25	-0.209572
	Vlv-10	IP-Vlv-10	Villaviciosa (Asturias)	Spain	-5.40895	43.5155	14	Private garden in the village	PRJNA998743	SAMN36465496	BAL	254.059	1.23501	220.571	250	0.93175	270.605	-0.00805224	-0.139962	0.101865
	Vyc-1	IP-Vyc-1	Villayuso de Cieza (Cantabria)	Spain	-4.08413	43.2246	157	Stone walls and track sides along a messic grassland	PRJNA998743	SAMN36465497	BAL	341.692	1.28038	294.969	396.867	1.23653	326.523	0.0747055	-0.017421	0.0507704

## Sheet: Supplementary Table S2
						Functional classification of mutations
	Set of SNPs	Total		HIGH	MODERATE		LOW	MODIFIER
	Total number of SNPs	10.96 millions
	# of SNPs in >68 accessions1	6.27 millions		10487	304682		252274	5705276
	# of singleton SNPs1	1.77 millions		3707	92087		61132	1614308
	# of SNPs without singletons1	4.50 millions		6780	212595		191142	4090968
	# of SNPs used for GWAS (MAF≥3%)1	3.28 millions		4604	152827		145917	2977722
	Average missing data per SNP1	0.085

## Sheet: Supplementary Table S3
	SNP set	# of SNPs		All Iberian Peninsula accessions				IBE group				BAL group		FST (IBE/BAL)
			# of Accessions		Nuc. diversity (p)		# of Accessions	Nuc. diversity (p)	# of private SNPs		# of Accessions	Nuc. diversity (p)	# of private SNPs
	SNPs in >68 accessions1	6272719	123		0.15463		72	0.14886	2362154		51	0.11956	1912892	0.17 ± 0.26
	SNPs without singletons1	4501485	123		0.20872		72	0.13059	1220184		51	0.16077	1283631	0.23 ±0.28
	SNPs without singletons and missing data	343364	123		0.18323		72	0.11616	109480		51	0.14616	104247	0.20 ± 0.26
	SNPs used for GWAS (MAF≥3%)1	3320022	123		0.26881		72	0.16387	663962		51	0.20255	828291	0.30 ± 0.29

## Sheet: Supplementary Table S4
		A)
		Distribution Model	Beta	AUC test value ± SD	D AUC (%)
		Species	1	0.724 ± 0.003	-
		BAL Genetic group	1	0.824 ± 0.064	13.8
		IBE Genetic group	2	0.707 ± 0.046	-2.35
		B)
				Distribution Model
		Environmental variable	Species	BAL Genetic Group	IBE Genetic Group
		BIO1	17.26	32.94	0.05
		BIO2	20.92	2.14	2.68
		BIO4	11.5	27.53	1.75
		BIO8	7.3	5.32	31.53
		BIO12	14.07	13.25	2.27
		BIO15	7.86	12.62	10.02
		% Agriculture	21.08	6.2	51.71

## Sheet: Supplementary Table S5
	Effects of genotypes, leaf position (ontogeny) and their interaction, on leaflet number (LN), leaflet size (LS), as well as
	trichome number (TN) and trichome density (TD) in the adaxial and abaxial sides of leaves in five Cardamine accessions
	GLM with genotype (accession) and leaf posiiton (ontogeny) as fixed effect factors
	LN
		Sum of Squares	Degr. of	Mean Square	F	P	Variance
			freedom				component (%)
	Intercept	33426.6	1	33426.6	74300.5	0
	Genotype	418.446	4	104.611	232.53	0	5.28116
	Ontogeny	6450.45	9	716.716	1593.11	6.30108e-21	88.7822
	Genotype x Ontogeny	115.939	36	3.22053	7.15858	1.79163e-154	1.48971
	Error	408.045	907	0.449884
	LS
		Sum of Squares	Degr. of	Mean Square	F	P	Variance
			freedom				component (%)
	Intercept	2.97285e+07	1	2.97285e+07	9097.6	0
	Genotype	441114	4	110279	33.7478	0	5.91189
	Ontogeny	4.16505e+06	9	462784	141.623	6.30108e-21	54.9869
	Genotype x Ontogeny	475297	36	13202.7	4.04033	1.79163e-154	5.52018
	Error
	TN adaxial side
		Sum of Squares	Degr. of	Mean Square	F	P	Variance
			freedom				component (%)
	Intercept	2.78518e+07	1	2.78518e+07	25134.9	0
	Genotype	1.89902e+06	4	474754	428.441	6.30108e-21	37.3823
	Ontogeny	2.53213e+06	9	281348	253.902	0	43.2476
	Genotype x Ontogeny	262127	36	7281.31	6.57101	1.79163e-154	5.08548
	Error	1.00504e+06	907	1108.1
	TD adaxial side
		Sum of Squares	Degr. of	Mean Square	F	P	Variance
			freedom				component (%)
	Intercept	1387.22	1	1387.22	8741.07	0
	Genotype	96.4915	4	24.1229	152.002	0	14.3331
	Ontogeny	437.741	9	48.6379	306.474	6.30108e-21	60.3474
	Genotype x Ontogeny	59.6879	36	1.658	10.4473	1.79163e-154	9.02673
	Error	143.942	907	0.158702
	TN abaxial side
		Sum o Squares	Degr. of	Mean Square	F	P	Variance
			freedom				component (%)
	Intercept	18322.8	1	18322.8	1959.97	0
	Genotype	27027.6	4	6756.9	722.777	0	47.4286
	Ontogeny	10314.5	9	1146.06	122.592	6.30108e-21	10.8045
	Genotype x Ontogeny	15487	36	430.194	46.0173	1.79163e-154	32.0001
	Error	6216.77	665	9.34853
	TD abaxial side
		Sum o Squares	Degr. of	Mean Square	F	P	Variance
			freedom				component (%)
	Intercept	1.61874	1	1.61874	751.337	0
	Genotype	2.85067	4	0.712668	330.785	0	30.3332
	Ontogeny	1.77647	9	0.197386	91.6167	6.30108e-21	10.9223
	Genotype x Ontogeny	3.20595	36	0.0890541	41.3345	1.79163e-154	44.0964
	Error	1.43057	664	0.00215447
	Additive and interaction effects of genotypes and temperature on trichome number (TN), trichome density (TD)
	and terminal leaflet size (LS) in the Iberian collection of Cardamine accessions
	GLM with genotype (accession) and temperature as fixed effect factors
	TN
		Sum of Squares	Degr. of	Mean Square	F	P	Variance
			freedom				component (%)
	Intercept	2.10198e+08	1	2.10198e+08	141669	0
	Genotype	2.7975e+07	122	229303	154.546	0	75.0892
	Temperature	132432	1	132432	89.2567	6.30108e-21	0.675204
	Temperature x Genotype	1.86669e+06	122	15300.8	10.3124	1.79163e-154	9.41163
	Error	4.97047e+06	3350	1483.72
	TD
		Sum of Squares	Degr. of	Mean Square	F	P	Variance
			freedom				component (%)
	Intercept	3940.77	1	3940.77	43254.2	0
	Genotype	581.07	122	4.76287	52.2777	0	41.6848
	Temperature	45.9231	1	45.9231	504.056	4.28499e-104	8.2237
	Temperature x Genotype	120.842	122	0.990509	10.8719	4.07132e-164	21.058
	Error	304.571	3343	0.0911072
	LS
		Sum of Squares	Degr. of	Mean Square	F	P	Variance
			freedom				component (%)
	Intercept	2.37775e+08	1	2.37775e+08	58076.2	0
	Genotype	1.15573e+07	122	94732	23.1382	0	13.4807
	Temperature	1.36203e+06	1	1.36203e+06	332.676	5.86771e-71	7.63813
	Temperature x Genotype	6.56925e+06	122	53846.3	13.1519	5.39752e-203	37.0737
	Error	1.37933e+07	3369	4094.18
	Phenotypic differences among accessions for trichome number (TN), trichome density (TD) and terminal
	leaflet size (LS) measured at 21 and 26 °C in the Iberian collection of Cardamine
	GLM with genotype (accession) as fixed effect factor
	TN21
		Sum of Squares	Degr. of	Mean Square	F	P	Variance
			freedom				component (%)
	Intercept	1.18701e+08	1	1.18701e+08	71154.6	0
	Genotype	1.68682e+07	122	138264	82.8816	0	83.9
	Error	2.98776e+06	1791	1668.21
	TD21
		Sum of Squares	Degr. of	Mean Square	F	P	Variance
			freedom				component (%)
	Intercept	2592.89	1	2592.89	21276.9	0
	Genotype	473.337	122	3.87981	31.8372	0	66.9
	Error	217.527	1785	0.121864
	LS21
		Sum of Squares	Degr. of	Mean Square	F	P	Variance
			freedom				component (%)
	Intercept	1.09777e+08	1	1.09777e+08	25154.9	0
	Genotype	7.04975e+06	122	57784.8	13.2412	1.09342e-174	44.6
	Error	7.90326e+06	1811	4364.03
	TN26
		Sum of Squares	Degr. of	Mean Square	F	P	Variance
			freedom				component (%)
	Intercept	9.33909e+07	1	9.33909e+07	73433.1	0
	Genotype	1.33657e+07	122	109555	86.1427	0	86.4
	Error	1.98271e+06	1559	1271.78
	TD26
		Sum of Squares	Degr. of	Mean Square	F	P	Variance
			freedom				component (%)
	Intercept	1469.26	1	1469.26	26298.3	0
	Genotype	238.792	122	1.95731	35.0339	0	72.2
	Error	87.044	1558	0.0558691
	LS26
		Sum of Squares	Degr. of	Mean Square	F	P	Variance
			freedom				component (%)
	Intercept	1.27998e+08	1	1.27998e+08	33857.4	0
	Genotype	1.0704e+07	122	87737.7	23.2079	5.50538e-270	62.7
	Error	5.89004e+06	1558	3780.52
	Phenotypic differences betwen genetic groups (IBE and BAL) for trichome number (TN), trichome density (TD) and terminal
	leaflet size (LS) measured at 21 and 26 °C, and for the plasticity of TN (PTN), TD (PTD) or LS (PLS) in relation to temperature
	GLM with genetic group as fixed effect factor; glabrous accessions were excluded from the analyses
	TN21
		Sum of Squares	Degr. of	Mean Square	F	P
			freedom
	Intercept	7.75476e+06	1	7.75476e+06	1244.56	0
	Genetic group	23728.5	1	23728.5	3.80817	0.0534137
	Error	722790	116	6230.95
	TD21
		Sum of Squares	Degr. of	Mean Square	F	P
			freedom
	Intercept	169.479	1	169.479	853.848	0
	Genetic group	0.668244	1	0.668244	3.36666	0.0690907
	Error	23.0247	116	0.198489
	LS21
		Sum of Squares	Degr. of	Mean Square	F	P
			freedom
	Intercept	6.64691e+06	1	6.64691e+06	1786.28	0
	Genetic group	7261.47	1	7261.47	1.95143	0.165099
	Error	431647	116	3721.09
	TN26
		Sum of Squares	Degr. of	Mean Square	F	P
			freedom
	Intercept	6.97898e+06	1	6.97898e+06	1237.01	0
	Genetic group	37119	1	37119	6.57925	0.0115932
	Error	654452	116	5641.83
	TD26
		Sum of Squares	Degr. of	Mean Square	F	P
			freedom
	Intercept	113.775	1	113.775	1029.07	0
	Genetic group	0.262722	1	0.262722	2.37627	0.125915
	Error	12.825	116	0.110561
	LS26
		Sum of Squares	Degr. of	Mean Square	F	P	Variance
			freedom				component (%)
	Intercept	8.80521e+06	1	8.80521e+06	1384.81	0
	Genetic group	47058.7	1	47058.7	7.40098	0.0075225	4.5
	Error	737579	116	6358.44
	PTN
		Sum of Squares	Degr. of	Mean Square	F	P
			freedom
	Intercept	0.075574	1	0.075574	8.21844	0
	Genetic group	0.0232863	1	0.0232863	2.53231	0.114259
	Error	1.0667	116	0.00919566
	PTD
		Sum of Squares	Degr. of	Mean Square	F	P	Variance
			freedom				component (%)
	Intercept	0.979275	1	0.979275	50.3616	0
	Genetic group	0.279463	1	0.279463	14.3721	0.000239663	9.7
	Error	2.25561	116	0.0194449
	PLS
		Sum of Squares	Degr. of	Mean Square	F	P	Variance
			freedom				component (%)
	Intercept	0.485946	1	0.485946	23.5232	0
	Genetic group	0.351793	1	0.351793	17.0293	6.95883e-05	11.5
	Error	2.39634	116	0.0206581
	Differences betwen acccessions with and without significant GWR coeficients between TN21 and BIO 8,
	for trichome number (TN21) and BIO 8
	GLM with GWR signficance (P<0.05) as fixed effect factor
	TN21
		Sum of Squares	Degr. of	Mean Square	F	P
			freedom
	Intercept	4.86218e+06	1	4.86218e+06	794.049	0
	GWR Signficance for TN21/BIO 8	35869.4	1	35869.4	5.85787	0.0170728
	Error	704177	115	6123.27
	BIO 8
		Sum of Squares	Degr. of	Mean Square	F	P
			freedom
	Intercept	6171.76	1	6171.76	573.413	0
	GWR Signficance for TN21/BIO 8	5.40643	1	5.40643	0.502306	0.479923
	Error	1237.77	115	10.7632
	Differences betwen acccessions with and without significant GWR coeficients between TN21 and May precipitation
	for trichome number (TN21) and May precipitation
	GLM with GWR signficance (P<0.05) as fixed effect factor
	TN21
		Sum of Squares	Degr. of	Mean Square	F	P
			freedom
	Intercept	7.72451e+06	1	7.72451e+06	1200.84	0
	GWR Signficance for TN21/May Prec.	300.586	1	300.586	0.0467288	0.829239
	Error	739745	115	6432.57
	May Precipitation
		Sum of Squares	Degr. of	Mean Square	F	P
			freedom
	Intercept	646939	1	646939	1307.54	0
	GWR Signficance TN21/May Prec.	27291.8	1	27291.8	55.16	0
	Error	56899.3	115	494.777
	Differences betwen acccessions with and without significant GWR coeficients between TD21 and BIO 8,
	for trichome density(TD21) and BIO 8
	GLM with GWR signficance (P<0.05) as fixed effect factor
	TD21
		Sum of Squares	Degr. of	Mean Square	F	P
			freedom
	Intercept	175.863	1	175.863	877.503	0
	GWR Signficance for TDN21/BIO 8	0.642	1	0.642	3.205	0.076
	Error	23.047	115	0.2
	BIO 8
		Sum of Squares	Degr. of	Mean Square	F	P
			freedom
	Intercept	8838.08	1	8838.08	817.681	0
	GWR Signficance for TD21/BIO 8	0.173	1	0.173	0.016	0.899
	Error	1243	115	10.809
	Differences betwen acccessions with and without significant GWR coeficients between TD21 and May precipitation
	for trichome number (TD21) and May precipitation
	GLM with GWR signficance (P<0.05) as fixed effect factor
	TD21
		Sum of Squares	Degr. of	Mean Square	F	P
			freedom
	Intercept	126.065	1	126.065	616.185	0
	GWR Signficance for TD21/May Prec.	0.162	1	0.162	0.792	0.375
	Error	23.528	115	0.205
	May Precipitation
		Sum of Squares	Degr. of	Mean Square	F	P
			freedom
	Intercept	415886	1	415886	602.794	0
	GWR Signficance for TD21/May Prec.	4849.23	1	4849.23	7.029	0.009
	Error	79341.9	115	689.93
		704287	117
	Differences betwen acccessions with and without significant GWR coeficients between the plasticity of TN (PTN) and BIO 8
	for PTN and BIO 8
	GLM with GWR signficance (P<0.05) as fixed effect factor
	PTN
		Sum of Squares	Degr. of	Mean Square	F	P
			freedom
	Intercept	0.047	1	0.047	5.18	0.025
	GWR Signficance for PTN/BIO 8	0.027	1	0.027	2.908	0.091
	Error	1.054	115	0.009
	BIO 8
		Sum of Squares	Degr. of	Mean Square	F	P
			freedom
	Intercept	8805.77	1	8805.77	877.391	0
	GWR Signficance for PTN/BIO 8	88.999	1	88.999	8.868	0.004
	Error	1154.18	115	10.036
	Differences betwen genetic groups (IBE and BAL) for GWR coeficients between trichome traits and climatic factors
	GLM with genetic group as fixed effect factor
	GWR coefficients for TN21/MayPrec
		Sum of Squares	Degr. of	Mean Square	F	P	Variance
			freedom				component (%)
	Intercept	22.368	1	22.368	344.107	0
	Genetic group	1.676	1	1.676	25.779	0	17.3
	Error	7.475	115	0.065
	GWR coefficients for TN21/BIO8
		Sum of Squares	Degr. of	Mean Square	F	P	Variance
			freedom				component (%)
	Intercept	3.746	1	3.746	164.823	0
	Genetic group	0.358	1	0.358	15.733	0	10.8
	Error	2.613	115	0.023
	GWR coefficients for TD21/MayPrec
		Sum of Squares	Degr. of	Mean Square	F	P	Variance
			freedom				component (%)
	Intercept	7.152	1	7.152	183.798	0
	Genetic group	0.832	1	0.832	21.383	0	14.5
	Error	4.475	115	0.039
	GWR coefficients for TD21/BIO8
		Sum of Squares	Degr. of	Mean Square	F	P	Variance
			freedom				component (%)
	Intercept	6.214	1	6.214	164.566	0
	Genetic group	0.293	1	0.293	7.756	0.006	4.8
	Error	4.342	115	0.038
	GWR coefficients for PTN/BIO8
		Sum of Squares	Degr. of	Mean Square	F	P	Variance
			freedom				component (%)
	Intercept	5.583	1	5.583	901.364	0
	Genetic group	0.083	1	0.083	13.384	0	9.1
	Error	0.712	115	0.006
	ChGL1 leaf expression differences between accessions differing in ChGL1 SNPs differentiating GWA haplogroup
	Mixed linear model with two factors: accession as fixed effec factor, and biological replicate as random effect factor nested within accession
		Sum of Squares	Degr. of	Mean Square	F	P	Variance
			freedom				component (%)
	Intercept	123.144	1	123.144	4235.28	1.13487e-83
	Accession	16.5654	11	1.50595	51.7941	2.66765e-36	67.25
	Biological replicate (Accession)	4.29418	24	0.178924	6.15375	3.33407e-11
	Error	2.90757	100	0.0290757
	Differences in trichome density between accessions with different alelles in ChGL1 GWA haplogroup
	Mixed linear model with two factors: haplogroup as fixed effec factor, and accession as random effect factor nested within haplogroup
		Sum of Squares	Degr. of	Mean Square	F	P	Variance
			freedom				component (%)
	Intercept	33.6365	1	33.6365	741.834	1.4676e-19
	ChGL1 GWA Haplogroup	3.82193	1	3.82193	84.2906	2.53818e-09	66.78
	Accession (ChGL1 GWA Haplogroup)	0.659088	10	0.0659088	1.45358	0.217238
	Error	1.08822	24	0.0453423

## Sheet: Supplementary Table S6
	r>|0.7|	|0.7|>r>|0.6|	|0.6|>r>|0.4|	|0.4|>r>|0.3|	r<|0.3|
	TN21	TD21	LS21	TN26	TD26	LS26	PTN	PTD	PLS
TN21		0.729	ns	0.83	0.481	0.255	-0.305	-0.364	ns
TD21	P<0.001		-0.603	0.562	0.568	ns	-0.277	-0.575	0.389
LS21	P=0.658	P<0.001		ns	-0.207	0.291	ns	0.505	-0.448
TN26	P<0.001	P<0.001	P=0.302		0.26	0.547	0.251	-0.341	0.428
TD26	P<0.001	P<0.001	P=0.025	P=0.005		-0.598	-0.386	0.294	-0.394
LS26	P=0.005	P=0.736	P=0.001	P<0.001	P<0.001		0.473	-0.538	0.686
PTN	P<0.001	P=0.002	P=0.554	P=0.006	P<0.001	P<0.001		ns	0.45
PTD	P<0.001	P<0.001	P<0.001	P<0.001	P=0.001	P<0.001	P=0.634		-0.844
PLS	P=0.058	P<0.001	P<0.001	P<0.001	P<0.001	P<0.001	P<0.001	P<0.001

## Sheet: Supplementary Table S7
	A) SAR analyses between TN21 and environmental variables
	Environmental variable	Variable acronym	Std. Coeff.	P-variable	R-square	F-value	P-model
	BIO1_Annual_Mean_Temperature	BIO1	-0.139	0.282	0.1	4.57	0.035
	BIO2_Mean_Diurnal_Range_Mean_of_monthly_max_temp-min_temp	BIO2	-0.016	0.887	0.107	0.278	0.599
	BIO3_Isothermality_BIO2/BIO7	BIO3	0.113	0.364	0.113	2.217	0.139
	BIO4_Temperature_Seasonality_standard_deviation	BIO4	-0.095	0.487	0.118	2.093	0.151
	BIO5_Max_Temperature_of_Warmest_Month	BIO5	-0.159	0.269	0.116	5.083	0.026
	BIO6_Min_Temperature_of_Coldest_Month	BIO6	-0.074	0.529	0.097	1.336	0.25
	BIO7_Temperature_Annual_Range_BIO5-BIO6	BIO7	-0.059	0.652	0.113	1.198	0.276
	BIO8_Mean_Temperature_of_Wettest_Quarter	BIO8	-0.111	0.292	0.101	3.112	0.08
	BIO9_Mean_Temperature_of_Driest_Quarter	BIO9	0.009	0.938	0.105	0.012	0.914
	BIO10_Mean_Temperature_of_Warmest_Quarter	BIO10	-0.18	0.204	0.108	6.422	0.013
	BIO11_Mean_Temperature_of_Coldest_Quarter	BIO11	-0.074	0.541	0.097	1.553	0.215
	BIO12_Annual_Precipitation	BIO12	0.246	0.03	0.169	8.286	0.005
	BIO13_Precipitation_of_Wettest_Month	BIO13	0.277	0.012	0.192	7.916	0.006
	BIO14_Precipitation_of_Driest_Month	BIO14	0.123	0.324	0.119	3.113	0.08
	BIO15_Precipitation_Seasonality_Coefficient_of_Variation	BIO15	0.062	0.635	0.109	0.012	0.914
	BIO16_Precipitation_of_Wettest_Quarter	BIO16	0.243	0.029	0.171	6.746	0.011
	BIO17_Precipitation_of_Driest_Quarter	BIO17	0.142	0.261	0.125	3.838	0.053
	BIO18_Precipitation_of_Warmest_Quarter	BIO18	0.178	0.15	0.14	4.443	0.037
	BIO19_Precipitation_of_Coldest_Quarter	BIO19	0.249	0.025	0.169	7.366	0.008
	Mean_Minimum_Temperature_January	TMIN1	-0.073	0.539	0.097	1.3	0.256
	Mean_Minimum_Temperature_February	TMIN2	-0.089	0.448	0.097	1.769	0.186
	Mean_Minimum_Temperature_March	TMIN3	-0.103	0.385	0.097	2.527	0.115
	Mean_Minimum_Temperature_April	TMIN4	-0.13	0.281	0.098	3.694	0.057
	Mean_Minimum_Temperature_May	TMIN5	-0.138	0.265	0.097	4.335	0.04
	Mean_Minimum_Temperature_June	TMIN6	-0.14	0.28	0.098	4.758	0.031
	Mean_Minimum_Temperature_July	TMIN7	-0.142	0.292	0.099	4.906	0.029
	Mean_Minimum_Temperature_August	TMIN8	-0.142	0.282	0.099	4.988	0.027
	Mean_Minimum_Temperature_September	TMIN9	-0.13	0.313	0.098	4.254	0.041
	Mean_Minimum_Temperature_October	TMIN10	-0.124	0.313	0.096	3.417	0.067
	Mean_Minimum_Temperature_November	TMIN11	-0.097	0.426	0.096	2.21	0.14
	Mean_Minimum_Temperature_December	TMIN12	-0.06	0.602	0.097	0.967	0.328
	Mean_Maximum_Temperature_January	TMAX1	-0.069	0.584	0.099	1.56	0.214
	Mean_Maximum_Temperature_February	TMAX2	-0.084	0.499	0.099	2.075	0.152
	Mean_Maximum_Temperature_March	TMAX3	-0.1	0.429	0.1	3.163	0.078
	Mean_Maximum_Temperature_April	TMAX4	-0.131	0.315	0.102	4.552	0.035
	Mean_Maximum_Temperature_May	TMAX5	-0.203	0.136	0.111	7.535	0.007
	Mean_Maximum_Temperature_June	TMAX6	-0.194	0.167	0.116	6.511	0.012
	Mean_Maximum_Temperature_July	TMAX7	-0.153	0.287	0.115	4.925	0.028
	Mean_Maximum_Temperature_August	TMAX8	-0.161	0.263	0.115	5.336	0.023
	Mean_Maximum_Temperature_September	TMAX9	-0.179	0.195	0.115	6.097	0.015
	Mean_Maximum_Temperature_October	TMAX10	-0.152	0.239	0.101	5.154	0.025
	Mean_Maximum_Temperature_November	TMAX11	-0.083	0.528	0.098	2.264	0.135
	Mean_Maximum_Temperature_December	TMAX12	-0.051	0.681	0.098	1.127	0.291
	Mean_Temperature_January	TMEAN1	-0.073	0.551	0.098	1.497	0.224
	Mean_Temperature_February	TMEAN2	-0.092	0.448	0.098	2.136	0.147
	Mean_Temperature_March	TMEAN3	-0.128	0.304	0.099	3.719	0.056
	Mean_Temperature_April	TMEAN4	-0.137	0.286	0.099	4.412	0.038
	Mean_Temperature_May	TMEAN5	-0.187	0.157	0.104	6.745	0.011
	Mean_Temperature_June	TMEAN6	-0.19	0.17	0.108	6.743	0.011
	Mean_Temperature_July	TMEAN7	-0.182	0.209	0.11	6.328	0.013
	Mean_Temperature_August	TMEAN8	-0.195	0.175	0.11	6.966	0.009
	Mean_Temperature_September	TMEAN9	-0.174	0.199	0.106	6.101	0.015
	Mean_Temperature_October	TMEAN10	-0.14	0.271	0.098	4.401	0.038
	Mean_Temperature_November	TMEAN11	-0.107	0.393	0.097	2.778	0.098
	Mean_Temperature_December	TMEAN12	-0.072	0.546	0.097	1.406	0.238
	Precipitation_January	PREC1	0.234	0.036	0.164	6.664	0.011
	Precipitation_February	PREC2	0.229	0.039	0.162	7.625	0.007
	Precipitation_March	PREC3	0.24	0.033	0.178	7.564	0.007
	Precipitation_April	PREC4	0.209	0.066	0.146	6.993	0.009
	Precipitation_May	PREC5	0.24	0.035	0.159	8.805	0.004
	Precipitation_June	PREC6	0.106	0.368	0.116	2.892	0.092
	Precipitation_July	PREC7	0.111	0.371	0.116	2.742	0.1
	Precipitation_August	PREC8	0.103	0.405	0.121	2.085	0.151
	Precipitation_September	PREC9	0.223	0.066	0.168	5.697	0.019
	Precipitation_October	PREC10	0.271	0.019	0.191	8.266	0.005
	Precipitation_November	PREC11	0.209	0.055	0.146	6.718	0.011
	Precipitation_December	PREC12	0.267	0.016	0.175	7.258	0.008
	Potential_Solar_Radiation_January	RAD1	0.007	0.935	0.105	0.04	0.841
	Potential_Solar_Radiation_February	RAD2	0.003	0.972	0.105	0.016	0.899
	Potential_Solar_Radiation_March	RAD3	0.003	0.971	0.105	0.016	0.899
	Potential_Solar_Radiation_April	RAD4	-0.013	0.884	0.105	0.012	0.914
	Potential_Solar_Radiation_May	RAD5	-0.03	0.732	0.104	0.012	0.914
	Potential_Solar_Radiation_June	RAD6	-0.044	0.645	0.104	0.053	0.819
	Potential_Solar_Radiation_July	RAD7	-0.036	0.691	0.104	0.03	0.862
	Potential_Solar_Radiation_August	RAD8	-0.012	0.89	0.104	0.012	0.914
	Potential_Solar_Radiation_September	RAD9	-0.006	0.944	0.105	0.012	0.914
	Potential_Solar_Radiation_October	RAD10	0	0.992	0.105	0.012	0.914
	Potential_Solar_Radiation_November	RAD11	0.006	0.943	0.105	0.037	0.848
	Potential_Solar_Radiation_December	RAD12	0.009	0.917	0.105	0.054	0.816
	Corine_2000_radius_500_Agricultural and urban areas	AGRICULTURE	-0.159	0.081	0.123	2.263	0.135
	Corine_2000_radius_500_Forests and Scrub and/or herbaceous vegetation	WILD	0.141	0.123	0.117	1.692	0.196
	B) SAR analyses between TN26 and environmental variables
	Environmental variable	Variable acronym	Std. Coeff.	P-variable	R-square	F-value	P-model
	BIO1_Annual_Mean_Temperature	BIO1	-0.043	0.745	0.07	0.602	0.439
	BIO2_Mean_Diurnal_Range_Mean_of_monthly_max_temp-min_temp	BIO2	0.02	0.863	0.072	0.012	0.914
	BIO3_Isothermality_BIO2/BIO7	BIO3	0.11	0.39	0.079	2.199	0.141
	BIO4_Temperature_Seasonality_standard_deviation	BIO4	-0.059	0.672	0.077	1.154	0.285
	BIO5_Max_Temperature_of_Warmest_Month	BIO5	-0.057	0.701	0.073	1.176	0.28
	BIO6_Min_Temperature_of_Coldest_Month	BIO6	-0.038	0.753	0.07	0.099	0.754
	BIO7_Temperature_Annual_Range_BIO5-BIO6	BIO7	-0.012	0.927	0.073	0.224	0.637
	BIO8_Mean_Temperature_of_Wettest_Quarter	BIO8	0.012	0.914	0.074	0.012	0.914
	BIO9_Mean_Temperature_of_Driest_Quarter	BIO9	0.053	0.661	0.076	0.012	0.914
	BIO10_Mean_Temperature_of_Warmest_Quarter	BIO10	-0.059	0.685	0.071	1.169	0.282
	BIO11_Mean_Temperature_of_Coldest_Quarter	BIO11	-0.007	0.954	0.072	0.031	0.861
	BIO12_Annual_Precipitation	BIO12	0.196	0.094	0.103	4.32	0.04
	BIO13_Precipitation_of_Wettest_Month	BIO13	0.222	0.05	0.12	4.804	0.03
	BIO14_Precipitation_of_Driest_Month	BIO14	0.117	0.359	0.078	1.735	0.19
	BIO15_Precipitation_Seasonality_Coefficient_of_Variation	BIO15	0.058	0.666	0.077	0.012	0.914
	BIO16_Precipitation_of_Wettest_Quarter	BIO16	0.186	0.102	0.104	3.774	0.054
	BIO17_Precipitation_of_Driest_Quarter	BIO17	0.138	0.284	0.083	2.241	0.137
	BIO18_Precipitation_of_Warmest_Quarter	BIO18	0.174	0.17	0.093	2.705	0.103
	BIO19_Precipitation_of_Coldest_Quarter	BIO19	0.183	0.108	0.103	3.762	0.055
	Mean_Minimum_Temperature_January	TMIN1	-0.038	0.754	0.07	0.097	0.756
	Mean_Minimum_Temperature_February	TMIN2	-0.017	0.885	0.071	0.063	0.802
	Mean_Minimum_Temperature_March	TMIN3	-0.034	0.78	0.07	0.249	0.619
	Mean_Minimum_Temperature_April	TMIN4	-0.056	0.654	0.069	0.575	0.45
	Mean_Minimum_Temperature_May	TMIN5	-0.059	0.644	0.069	0.782	0.378
	Mean_Minimum_Temperature_June	TMIN6	-0.059	0.658	0.069	0.936	0.335
	Mean_Minimum_Temperature_July	TMIN7	-0.049	0.725	0.07	0.833	0.363
	Mean_Minimum_Temperature_August	TMIN8	-0.043	0.752	0.07	0.739	0.392
	Mean_Minimum_Temperature_September	TMIN9	-0.033	0.806	0.07	0.466	0.496
	Mean_Minimum_Temperature_October	TMIN10	-0.06	0.635	0.069	0.577	0.449
	Mean_Minimum_Temperature_November	TMIN11	-0.049	0.695	0.069	0.294	0.589
	Mean_Minimum_Temperature_December	TMIN12	-0.017	0.886	0.071	0.025	0.874
	Mean_Maximum_Temperature_January	TMAX1	0.012	0.927	0.074	0.012	0.914
	Mean_Maximum_Temperature_February	TMAX2	0	0.997	0.073	0.004	0.952
	Mean_Maximum_Temperature_March	TMAX3	-0.005	0.97	0.072	0.062	0.804
	Mean_Maximum_Temperature_April	TMAX4	-0.041	0.763	0.071	0.644	0.424
	Mean_Maximum_Temperature_May	TMAX5	-0.099	0.481	0.071	1.814	0.181
	Mean_Maximum_Temperature_June	TMAX6	-0.085	0.556	0.073	1.611	0.207
	Mean_Maximum_Temperature_July	TMAX7	-0.051	0.731	0.073	1.069	0.303
	Mean_Maximum_Temperature_August	TMAX8	-0.058	0.693	0.073	1.224	0.271
	Mean_Maximum_Temperature_September	TMAX9	-0.059	0.679	0.072	1.049	0.308
	Mean_Maximum_Temperature_October	TMAX10	-0.043	0.751	0.07	0.647	0.423
	Mean_Maximum_Temperature_November	TMAX11	0.006	0.962	0.073	0.012	0.914
	Mean_Maximum_Temperature_December	TMAX12	0.028	0.829	0.076	0.012	0.914
	Mean_Temperature_January	TMEAN1	-0.017	0.89	0.071	0.068	0.794
	Mean_Temperature_February	TMEAN2	-0.013	0.919	0.072	0.071	0.791
	Mean_Temperature_March	TMEAN3	-0.042	0.743	0.07	0.446	0.505
	Mean_Temperature_April	TMEAN4	-0.051	0.7	0.07	0.683	0.41
	Mean_Temperature_May	TMEAN5	-0.089	0.516	0.07	1.484	0.236
	Mean_Temperature_June	TMEAN6	-0.085	0.553	0.07	1.561	0.214
	Mean_Temperature_July	TMEAN7	-0.068	0.65	0.071	1.376	0.243
	Mean_Temperature_August	TMEAN8	-0.078	0.598	0.071	1.574	0.212
	Mean_Temperature_September	TMEAN9	-0.057	0.685	0.07	0.951	0.331
	Mean_Temperature_October	TMEAN10	-0.046	0.728	0.07	0.585	0.446
	Mean_Temperature_November	TMEAN11	-0.035	0.789	0.07	0.263	0.609
	Mean_Temperature_December	TMEAN12	-0.015	0.902	0.071	0.055	0.815
	Precipitation_January	PREC1	0.163	0.152	0.097	3.272	0.073
	Precipitation_February	PREC2	0.152	0.181	0.095	3.26	0.074
	Precipitation_March	PREC3	0.164	0.153	0.101	3.412	0.067
	Precipitation_April	PREC4	0.186	0.109	0.094	4.069	0.046
	Precipitation_May	PREC5	0.197	0.092	0.099	3.832	0.053
	Precipitation_June	PREC6	0.116	0.337	0.078	1.727	0.191
	Precipitation_July	PREC7	0.101	0.427	0.076	1.431	0.234
	Precipitation_August	PREC8	0.099	0.435	0.08	1.357	0.246
	Precipitation_September	PREC9	0.213	0.085	0.112	3.656	0.058
	Precipitation_October	PREC10	0.226	0.055	0.12	4.849	0.03
	Precipitation_November	PREC11	0.153	0.17	0.089	3.485	0.064
	Precipitation_December	PREC12	0.216	0.058	0.112	4.301	0.04
	Potential_Solar_Radiation_January	RAD1	-0.101	0.258	0.08	0.693	0.407
	Potential_Solar_Radiation_February	RAD2	-0.101	0.251	0.079	0.769	0.382
	Potential_Solar_Radiation_March	RAD3	-0.105	0.237	0.08	0.798	0.374
	Potential_Solar_Radiation_April	RAD4	-0.114	0.195	0.08	1.108	0.295
	Potential_Solar_Radiation_May	RAD5	-0.124	0.167	0.08	1.403	0.239
	Potential_Solar_Radiation_June	RAD6	-0.12	0.214	0.076	1.119	0.292
	Potential_Solar_Radiation_July	RAD7	-0.123	0.179	0.078	1.275	0.243
	Potential_Solar_Radiation_August	RAD8	-0.115	0.192	0.079	1.208	0.274
	Potential_Solar_Radiation_September	RAD9	-0.11	0.213	0.08	1.042	0.309
	Potential_Solar_Radiation_October	RAD10	-0.106	0.232	0.08	0.867	0.354
	Potential_Solar_Radiation_November	RAD11	-0.098	0.271	0.079	0.626	0.43
	Potential_Solar_Radiation_December	RAD12	-0.098	0.269	0.079	0.629	0.429
	Corine_2000_radius_500_Agricultural and urban areas	AGRICULTURE	-0.235	0.012	0.11	3.182	0.077
	Corine_2000_radius_500_Forests and Scrub and/or herbaceous vegetation	WILD	0.203	0.03	0.097	2.036	0.156
	C) SAR analyses between TD21 and environmental variables
	Environmental variable	Variable acronym	Std. Coeff.	P-variable	R-square	F-value	P-model
	BIO1_Annual_Mean_Temperature	BIO1	-0.006	0.964	0.062	0.132	0.717
	BIO2_Mean_Diurnal_Range_Mean_of_monthly_max_temp-min_temp	BIO2	-0.124	0.287	0.083	2.523	0.115
	BIO3_Isothermality_BIO2/BIO7	BIO3	0.037	0.772	0.065	0.493	0.484
	BIO4_Temperature_Seasonality_standard_deviation	BIO4	-0.097	0.481	0.074	1.831	0.179
	BIO5_Max_Temperature_of_Warmest_Month	BIO5	-0.095	0.518	0.066	2.374	0.126
	BIO6_Min_Temperature_of_Coldest_Month	BIO6	0.078	0.516	0.077	0.012	0.914
	BIO7_Temperature_Annual_Range_BIO5-BIO6	BIO7	-0.128	0.334	0.081	2.311	0.131
	BIO8_Mean_Temperature_of_Wettest_Quarter	BIO8	-0.2	0.063	0.077	4.332	0.04
	BIO9_Mean_Temperature_of_Driest_Quarter	BIO9	0.118	0.318	0.07	0.012	0.914
	BIO10_Mean_Temperature_of_Warmest_Quarter	BIO10	-0.048	0.739	0.061	1.308	0.255
	BIO11_Mean_Temperature_of_Coldest_Quarter	BIO11	0.034	0.781	0.068	0.012	0.914
	BIO12_Annual_Precipitation	BIO12	0.086	0.455	0.076	2.237	0.137
	BIO13_Precipitation_of_Wettest_Month	BIO13	0.112	0.317	0.084	2.36	0.127
	BIO14_Precipitation_of_Driest_Month	BIO14	-0.042	0.741	0.062	0.012	0.914
	BIO15_Precipitation_Seasonality_Coefficient_of_Variation	BIO15	0.147	0.267	0.079	0.012	0.914
	BIO16_Precipitation_of_Wettest_Quarter	BIO16	0.094	0.4	0.078	1.949	0.165
	BIO17_Precipitation_of_Driest_Quarter	BIO17	0.004	0.973	0.063	0.102	0.75
	BIO18_Precipitation_of_Warmest_Quarter	BIO18	0.016	0.899	0.064	0.35	0.555
	BIO19_Precipitation_of_Coldest_Quarter	BIO19	0.106	0.347	0.079	2.412	0.123
	Mean_Minimum_Temperature_January	TMIN1	0.08	0.507	0.077	0.012	0.914
	Mean_Minimum_Temperature_February	TMIN2	0.053	0.658	0.071	0.012	0.914
	Mean_Minimum_Temperature_March	TMIN3	0.037	0.762	0.068	0.012	0.914
	Mean_Minimum_Temperature_April	TMIN4	0	0.996	0.063	0.012	0.914
	Mean_Minimum_Temperature_May	TMIN5	0.005	0.968	0.063	0.012	0.914
	Mean_Minimum_Temperature_June	TMIN6	0.014	0.917	0.064	0.012	0.914
	Mean_Minimum_Temperature_July	TMIN7	0.007	0.957	0.064	0.012	0.914
	Mean_Minimum_Temperature_August	TMIN8	0.01	0.942	0.064	0.012	0.914
	Mean_Minimum_Temperature_September	TMIN9	0.032	0.81	0.067	0.012	0.914
	Mean_Minimum_Temperature_October	TMIN10	0.046	0.716	0.07	0.012	0.914
	Mean_Minimum_Temperature_November	TMIN11	0.054	0.662	0.072	0.012	0.914
	Mean_Minimum_Temperature_December	TMIN12	0.078	0.507	0.078	0.012	0.914
	Mean_Maximum_Temperature_January	TMAX1	-0.009	0.943	0.062	0.195	0.714
	Mean_Maximum_Temperature_February	TMAX2	-0.009	0.947	0.062	0.137	0.712
	Mean_Maximum_Temperature_March	TMAX3	-0.018	0.887	0.061	0.389	0.534
	Mean_Maximum_Temperature_April	TMAX4	-0.028	0.833	0.061	0.678	0.412
	Mean_Maximum_Temperature_May	TMAX5	-0.05	0.72	0.061	1.389	0.241
	Mean_Maximum_Temperature_June	TMAX6	-0.091	0.526	0.064	2.452	0.12
	Mean_Maximum_Temperature_July	TMAX7	-0.095	0.514	0.067	2.403	0.124
	Mean_Maximum_Temperature_August	TMAX8	-0.104	0.478	0.067	2.627	0.108
	Mean_Maximum_Temperature_September	TMAX9	-0.073	0.602	0.063	1.98	0.162
	Mean_Maximum_Temperature_October	TMAX10	-0.039	0.768	0.06	0.861	0.355
	Mean_Maximum_Temperature_November	TMAX11	-0.039	0.765	0.06	0.732	0.394
	Mean_Maximum_Temperature_December	TMAX12	0.007	0.958	0.064	0.012	0.914
	Mean_Temperature_January	TMEAN1	0.043	0.731	0.069	0.012	0.914
	Mean_Temperature_February	TMEAN2	0.023	0.85	0.066	0.012	0.914
	Mean_Temperature_March	TMEAN3	0.006	0.963	0.064	0.012	0.914
	Mean_Temperature_April	TMEAN4	-0.002	0.986	0.063	0.049	0.825
	Mean_Temperature_May	TMEAN5	-0.03	0.823	0.061	0.753	0.387
	Mean_Temperature_June	TMEAN6	-0.037	0.797	0.061	0.989	0.322
	Mean_Temperature_July	TMEAN7	-0.061	0.682	0.062	1.648	0.202
	Mean_Temperature_August	TMEAN8	-0.066	0.657	0.062	1.79	0.184
	Mean_Temperature_September	TMEAN9	-0.022	0.874	0.062	0.574	0.45
	Mean_Temperature_October	TMEAN10	0.005	0.968	0.063	0.012	0.914
	Mean_Temperature_November	TMEAN11	0.01	0.938	0.064	0.012	0.914
	Mean_Temperature_December	TMEAN12	0.039	0.752	0.069	0.012	0.914
	Precipitation_January	PREC1	0.099	0.379	0.078	2.098	0.15
	Precipitation_February	PREC2	0.103	0.357	0.079	2.751	0.1
	Precipitation_March	PREC3	0.199	0.217	0.091	3.827	0.053
	Precipitation_April	PREC4	0.064	0.58	0.07	1.688	0.196
	Precipitation_May	PREC5	0.027	0.817	0.065	0.694	0.406
	Precipitation_June	PREC6	-0.052	0.661	0.062	0.012	0.914
	Precipitation_July	PREC7	-0.053	0.674	0.063	0.012	0.914
	Precipitation_August	PREC8	-0.006	0.96	0.062	0.012	0.914
	Precipitation_September	PREC9	0.083	0.493	0.077	1.863	0.175
	Precipitation_October	PREC10	0.129	0.267	0.089	3.168	0.078
	Precipitation_November	PREC11	0.072	0.519	0.071	1.531	0.219
	Precipitation_December	PREC12	0.11	0.329	0.08	2.28	0.134
	Potential_Solar_Radiation_January	RAD1	0.115	0.192	0.077	1.011	0.317
	Potential_Solar_Radiation_February	RAD2	0.111	0.207	0.077	0.956	0.33
	Potential_Solar_Radiation_March	RAD3	0.112	0.204	0.077	0.962	0.329
	Potential_Solar_Radiation_April	RAD4	0.098	0.264	0.074	0.742	0.388
	Potential_Solar_Radiation_May	RAD5	0.078	0.379	0.071	0.593	0.443
	Potential_Solar_Radiation_June	RAD6	0.059	0.538	0.068	0.439	0.509
	Potential_Solar_Radiation_July	RAD7	0.08	0.38	0.071	0.632	0.428
	Potential_Solar_Radiation_August	RAD8	0.099	0.26	0.075	0.892	0.347
	Potential_Solar_Radiation_September	RAD9	0.102	0.243	0.075	0.777	0.38
	Potential_Solar_Radiation_October	RAD10	0.104	0.238	0.075	0.711	0.401
	Potential_Solar_Radiation_November	RAD11	0.114	0.197	0.077	0.941	0.334
	Potential_Solar_Radiation_December	RAD12	0.122	0.168	0.079	1.091	0.298
	Corine_2000_radius_500_Agricultural and urban areas	AGRICULTURE	-0.05	0.592	0.065	0.236	0.628
	Corine_2000_radius_500_Forests and Scrub and/or herbaceous vegetation	WILD	0.021	0.819	0.063	0.03	0.863
	D) SAR analyses between TD26 and environmental variables
	Environmental variable	Variable acronym	Std. Coeff.	P-variable	R-square	F-value	P-model
	BIO1_Annual_Mean_Temperature	BIO1	-0.043	0.745	0.072	1.576	0.212
	BIO2_Mean_Diurnal_Range_Mean_of_monthly_max_temp-min_temp	BIO2	-0.126	0.286	0.102	2.646	0.107
	BIO3_Isothermality_BIO2/BIO7	BIO3	-0.031	0.808	0.076	0.012	0.914
	BIO4_Temperature_Seasonality_standard_deviation	BIO4	-0.072	0.606	0.085	1.134	0.289
	BIO5_Max_Temperature_of_Warmest_Month	BIO5	-0.119	0.419	0.083	3.647	0.059
	BIO6_Min_Temperature_of_Coldest_Month	BIO6	0.027	0.827	0.08	0.012	0.914
	BIO7_Temperature_Annual_Range_BIO5-BIO6	BIO7	-0.106	0.427	0.093	1.612	0.207
	BIO8_Mean_Temperature_of_Wettest_Quarter	BIO8	-0.125	0.246	0.07	2.802	0.097
	BIO9_Mean_Temperature_of_Driest_Quarter	BIO9	0.097	0.419	0.078	0.012	0.914
	BIO10_Mean_Temperature_of_Warmest_Quarter	BIO10	-0.079	0.587	0.074	3.011	0.085
	BIO11_Mean_Temperature_of_Coldest_Quarter	BIO11	-0.007	0.955	0.075	0.189	0.665
	BIO12_Annual_Precipitation	BIO12	0.033	0.774	0.08	0.712	0.401
	BIO13_Precipitation_of_Wettest_Month	BIO13	0.101	0.371	0.095	1.117	0.293
	BIO14_Precipitation_of_Driest_Month	BIO14	-0.065	0.607	0.073	0.012	0.914
	BIO15_Precipitation_Seasonality_Coefficient_of_Variation	BIO15	0.137	0.307	0.086	0.012	0.914
	BIO16_Precipitation_of_Wettest_Quarter	BIO16	0.064	0.575	0.085	0.735	0.393
	BIO17_Precipitation_of_Driest_Quarter	BIO17	-0.038	0.766	0.073	0.012	0.914
	BIO18_Precipitation_of_Warmest_Quarter	BIO18	-0.057	0.653	0.071	0.012	0.914
	BIO19_Precipitation_of_Coldest_Quarter	BIO19	0.069	0.544	0.085	0.954	0.331
	Mean_Minimum_Temperature_January	TMIN1	0.026	0.833	0.08	0.012	0.914
	Mean_Minimum_Temperature_February	TMIN2	0.029	0.81	0.081	0.012	0.914
	Mean_Minimum_Temperature_March	TMIN3	0.019	0.875	0.079	0.012	0.914
	Mean_Minimum_Temperature_April	TMIN4	0	0.995	0.076	0.022	0.882
	Mean_Minimum_Temperature_May	TMIN5	-0.011	0.934	0.074	0.322	0.572
	Mean_Minimum_Temperature_June	TMIN6	-0.018	0.894	0.073	0.637	0.427
	Mean_Minimum_Temperature_July	TMIN7	-0.027	0.845	0.073	1.022	0.314
	Mean_Minimum_Temperature_August	TMIN8	-0.015	0.915	0.074	0.549	0.46
	Mean_Minimum_Temperature_September	TMIN9	-0.011	0.937	0.074	0.37	0.544
	Mean_Minimum_Temperature_October	TMIN10	-0.001	0.993	0.075	0.031	0.861
	Mean_Minimum_Temperature_November	TMIN11	0.002	0.987	0.076	0.012	0.914
	Mean_Minimum_Temperature_December	TMIN12	0.026	0.828	0.081	0.012	0.914
	Mean_Maximum_Temperature_January	TMAX1	-0.045	0.73	0.072	1.456	0.23
	Mean_Maximum_Temperature_February	TMAX2	-0.056	0.659	0.071	1.859	0.175
	Mean_Maximum_Temperature_March	TMAX3	-0.046	0.72	0.072	1.656	0.201
	Mean_Maximum_Temperature_April	TMAX4	-0.092	0.494	0.071	3.526	0.063
	Mean_Maximum_Temperature_May	TMAX5	-0.08	0.57	0.073	3.183	0.077
	Mean_Maximum_Temperature_June	TMAX6	-0.11	0.445	0.079	4.084	0.046
	Mean_Maximum_Temperature_July	TMAX7	-0.12	0.415	0.083	3.675	0.058
	Mean_Maximum_Temperature_August	TMAX8	-0.115	0.434	0.081	3.645	0.059
	Mean_Maximum_Temperature_September	TMAX9	-0.109	0.44	0.079	4.114	0.045
	Mean_Maximum_Temperature_October	TMAX10	-0.073	0.581	0.071	2.52	0.115
	Mean_Maximum_Temperature_November	TMAX11	-0.088	0.5	0.071	3.189	0.077
	Mean_Maximum_Temperature_December	TMAX12	-0.029	0.817	0.072	0.829	0.364
	Mean_Temperature_January	TMEAN1	-0.012	0.923	0.074	0.336	0.563
	Mean_Temperature_February	TMEAN2	-0.002	0.99	0.075	0.047	0.829
	Mean_Temperature_March	TMEAN3	-0.022	0.865	0.073	0.724	0.397
	Mean_Temperature_April	TMEAN4	-0.031	0.815	0.072	1.091	0.298
	Mean_Temperature_May	TMEAN5	-0.056	0.683	0.071	2.078	0.152
	Mean_Temperature_June	TMEAN6	-0.074	0.601	0.073	2.899	0.091
	Mean_Temperature_July	TMEAN7	-0.107	0.472	0.076	3.861	0.052
	Mean_Temperature_August	TMEAN8	-0.092	0.534	0.074	3.431	0.067
	Mean_Temperature_September	TMEAN9	-0.066	0.635	0.073	2.592	0.11
	Mean_Temperature_October	TMEAN10	-0.034	0.797	0.072	1.084	0.3
	Mean_Temperature_November	TMEAN11	-0.042	0.746	0.071	1.339	0.25
	Mean_Temperature_December	TMEAN12	-0.004	0.974	0.075	0.096	0.758
	Precipitation_January	PREC1	0.04	0.722	0.08	0.501	0.481
	Precipitation_February	PREC2	0.084	0.46	0.088	1.546	0.216
	Precipitation_March	PREC3	0.084	0.459	0.092	1.608	0.207
	Precipitation_April	PREC4	-0.032	0.78	0.079	0.894	0.346
	Precipitation_May	PREC5	0.005	0.968	0.076	0.143	0.706
	Precipitation_June	PREC6	-0.048	0.693	0.074	0.012	0.914
	Precipitation_July	PREC7	-0.07	0.582	0.074	0.012	0.914
	Precipitation_August	PREC8	-0.04	0.75	0.072	0.012	0.914
	Precipitation_September	PREC9	-0.048	0.696	0.07	0.012	0.914
	Precipitation_October	PREC10	0.021	0.86	0.079	0.299	0.586
	Precipitation_November	PREC11	0.027	0.811	0.078	0.371	0.544
	Precipitation_December	PREC12	0.081	0.478	0.087	0.918	0.34
	Potential_Solar_Radiation_January	RAD1	-0.051	0.566	0.078	0.413	0.522
	Potential_Solar_Radiation_February	RAD2	-0.055	0.532	0.078	0.408	0.524
	Potential_Solar_Radiation_March	RAD3	-0.053	0.55	0.078	0.422	0.517
	Potential_Solar_Radiation_April	RAD4	-0.064	0.465	0.079	0.513	0.475
	Potential_Solar_Radiation_May	RAD5	-0.064	0.474	0.078	0.278	0.599
	Potential_Solar_Radiation_June	RAD6	-0.06	0.537	0.077	0.012	0.914
	Potential_Solar_Radiation_July	RAD7	-0.057	0.533	0.077	0.047	0.828
	Potential_Solar_Radiation_August	RAD8	-0.06	0.497	0.078	0.304	0.582
	Potential_Solar_Radiation_September	RAD9	-0.066	0.452	0.079	0.585	0.446
	Potential_Solar_Radiation_October	RAD10	-0.057	0.515	0.078	0.539	0.464
	Potential_Solar_Radiation_November	RAD11	-0.055	0.536	0.078	0.462	0.498
	Potential_Solar_Radiation_December	RAD12	-0.045	0.611	0.077	0.342	0.56
	Corine_2000_radius_500_Agricultural and urban areas	AGRICULTURE	-0.022	0.814	0.076	0.176	0.676
	Corine_2000_radius_500_Forests and Scrub and/or herbaceous vegetation	WILD	-0.001	0.989	0.076	0.012	0.914
	E) SAR analyses between LS21 and environmental variables
	Environmental variable	Variable acronym	Std. Coeff.	P-variable	R-square	F-value	P-model
	BIO1_Annual_Mean_Temperature	BIO1	-0.151	0.272	0.045	0.434	0.511
	BIO2_Mean_Diurnal_Range_Mean_of_monthly_max_temp-min_temp	BIO2	0.145	0.235	0.038	1.097	0.297
	BIO3_Isothermality_BIO2/BIO7	BIO3	0.024	0.856	0.025	0.037	0.848
	BIO4_Temperature_Seasonality_standard_deviation	BIO4	0.057	0.697	0.028	0.078	0.781
	BIO5_Max_Temperature_of_Warmest_Month	BIO5	-0.039	0.802	0.027	0.012	0.914
	BIO6_Min_Temperature_of_Coldest_Month	BIO6	-0.204	0.101	0.064	1.672	0.199
	BIO7_Temperature_Annual_Range_BIO5-BIO6	BIO7	0.126	0.364	0.035	0.173	0.678
	BIO8_Mean_Temperature_of_Wettest_Quarter	BIO8	0.191	0.098	0.053	0.812	0.369
	BIO9_Mean_Temperature_of_Driest_Quarter	BIO9	-0.138	0.369	0.037	1.11	0.294
	BIO10_Mean_Temperature_of_Warmest_Quarter	BIO10	-0.127	0.401	0.036	0.012	0.914
	BIO11_Mean_Temperature_of_Coldest_Quarter	BIO11	-0.145	0.26	0.047	0.85	0.359
	BIO12_Annual_Precipitation	BIO12	0.132	0.283	0.032	0.012	0.914
	BIO13_Precipitation_of_Wettest_Month	BIO13	0.136	0.254	0.033	0.031	0.861
	BIO14_Precipitation_of_Driest_Month	BIO14	0.187	0.158	0.042	0.012	0.914
	BIO15_Precipitation_Seasonality_Coefficient_of_Variation	BIO15	-0.155	0.266	0.042	0.012	0.914
	BIO16_Precipitation_of_Wettest_Quarter	BIO16	0.116	0.331	0.03	0.012	0.914
	BIO17_Precipitation_of_Driest_Quarter	BIO17	0.148	0.273	0.035	0.012	0.914
	BIO18_Precipitation_of_Warmest_Quarter	BIO18	0.178	0.179	0.04	0.012	0.914
	BIO19_Precipitation_of_Coldest_Quarter	BIO19	0.1	0.405	0.029	0.012	0.914
	Mean_Minimum_Temperature_January	TMIN1	-0.205	0.1	0.064	1.681	0.197
	Mean_Minimum_Temperature_February	TMIN2	-0.172	0.164	0.054	1.392	0.24
	Mean_Minimum_Temperature_March	TMIN3	-0.164	0.194	0.052	1.092	0.298
	Mean_Minimum_Temperature_April	TMIN4	-0.149	0.245	0.047	1	0.319
	Mean_Minimum_Temperature_May	TMIN5	-0.153	0.245	0.047	0.906	0.343
	Mean_Minimum_Temperature_June	TMIN6	-0.171	0.214	0.05	0.652	0.421
	Mean_Minimum_Temperature_July	TMIN7	-0.161	0.26	0.046	0.214	0.645
	Mean_Minimum_Temperature_August	TMIN8	-0.166	0.237	0.047	0.221	0.639
	Mean_Minimum_Temperature_September	TMIN9	-0.185	0.174	0.055	0.751	0.388
	Mean_Minimum_Temperature_October	TMIN10	-0.203	0.116	0.063	1.285	0.259
	Mean_Minimum_Temperature_November	TMIN11	-0.194	0.131	0.061	1.305	0.256
	Mean_Minimum_Temperature_December	TMIN12	-0.182	0.135	0.057	1.68	0.198
	Mean_Maximum_Temperature_January	TMAX1	-0.092	0.492	0.036	0.256	0.614
	Mean_Maximum_Temperature_February	TMAX2	-0.098	0.463	0.037	0.3	0.585
	Mean_Maximum_Temperature_March	TMAX3	-0.086	0.522	0.034	0.283	0.596
	Mean_Maximum_Temperature_April	TMAX4	-0.112	0.421	0.038	0.241	0.625
	Mean_Maximum_Temperature_May	TMAX5	-0.155	0.288	0.042	0.012	0.914
	Mean_Maximum_Temperature_June	TMAX6	-0.075	0.621	0.029	0.012	0.914
	Mean_Maximum_Temperature_July	TMAX7	-0.03	0.844	0.026	0.012	0.914
	Mean_Maximum_Temperature_August	TMAX8	-0.032	0.837	0.026	0.017	0.897
	Mean_Maximum_Temperature_September	TMAX9	-0.096	0.517	0.032	0.012	0.914
	Mean_Maximum_Temperature_October	TMAX10	-0.129	0.352	0.04	0.619	0.433
	Mean_Maximum_Temperature_November	TMAX11	-0.061	0.657	0.031	0.141	0.708
	Mean_Maximum_Temperature_December	TMAX12	-0.088	0.503	0.035	0.595	0.442
	Mean_Temperature_January	TMEAN1	-0.165	0.203	0.052	0.753	0.387
	Mean_Temperature_February	TMEAN2	-0.143	0.267	0.046	0.745	0.39
	Mean_Temperature_March	TMEAN3	-0.152	0.252	0.047	0.604	0.439
	Mean_Temperature_April	TMEAN4	-0.155	0.354	0.047	0.511	0.476
	Mean_Temperature_May	TMEAN5	-0.162	0.25	0.047	0.252	0.616
	Mean_Temperature_June	TMEAN6	-0.15	0.309	0.04	0.012	0.914
	Mean_Temperature_July	TMEAN7	-0.109	0.484	0.033	0.012	0.914
	Mean_Temperature_August	TMEAN8	-0.118	0.444	0.034	0.012	0.914
	Mean_Temperature_September	TMEAN9	-0.158	0.273	0.044	0.012	0.914
	Mean_Temperature_October	TMEAN10	-0.173	0.199	0.052	0.975	0.325
	Mean_Temperature_November	TMEAN11	-0.151	0.256	0.048	0.586	0.445
	Mean_Temperature_December	TMEAN12	-0.146	0.25	0.047	1.048	0.308
	Precipitation_January	PREC1	0.079	0.51	0.027	0.012	0.914
	Precipitation_February	PREC2	0.095	0.423	0.029	0.012	0.914
	Precipitation_March	PREC3	-0.059	0.625	0.027	0.012	0.914
	Precipitation_April	PREC4	0.113	0.352	0.03	0.012	0.914
	Precipitation_May	PREC5	0.203	0.097	0.048	0.012	0.914
	Precipitation_June	PREC6	0.208	0.098	0.05	0.012	0.914
	Precipitation_July	PREC7	0.152	0.148	0.043	0.012	0.914
	Precipitation_August	PREC8	0.136	0.303	0.034	0.012	0.914
	Precipitation_September	PREC9	0.13	0.318	0.033	0.012	0.914
	Precipitation_October	PREC10	0.096	0.439	0.029	0.012	0.914
	Precipitation_November	PREC11	0.101	0.389	0.027	0.012	0.914
	Precipitation_December	PREC12	0.117	0.326	0.03	0.012	0.914
	Potential_Solar_Radiation_January	RAD1	-0.175	0.06	0.054	1.328	0.252
	Potential_Solar_Radiation_February	RAD2	-0.176	0.057	0.053	1.423	0.235
	Potential_Solar_Radiation_March	RAD3	-0.177	0.056	0.054	1.466	0.229
	Potential_Solar_Radiation_April	RAD4	-0.173	0.061	0.052	1.759	0.187
	Potential_Solar_Radiation_May	RAD5	-0.163	0.082	0.047	2.341	0.129
	Potential_Solar_Radiation_June	RAD6	-0.147	0.141	0.039	2.506	0.116
	Potential_Solar_Radiation_July	RAD7	-0.172	0.071	0.048	2.813	0.096
	Potential_Solar_Radiation_August	RAD8	-0.174	0.059	0.052	2.259	0.136
	Potential_Solar_Radiation_September	RAD9	-0.173	0.06	0.053	1.589	0.21
	Potential_Solar_Radiation_October	RAD10	-0.169	0.069	0.052	1.107	0.295
	Potential_Solar_Radiation_November	RAD11	-0.176	0.058	0.054	1.133	0.289
	Potential_Solar_Radiation_December	RAD12	-0.186	0.046	0.057	1.372	0.244
	Corine_2000_radius_500_Agricultural and urban areas	AGRICULTURE	-0.052	0.594	0.028	0.086	0.769
	Corine_2000_radius_500_Forests and Scrub and/or herbaceous vegetation	WILD	0.07	0.481	0.029	0.268	0.606
	F) SAR analyses between LS26 and environmental variables
	Environmental variable	Variable acronym	Std. Coeff.	P-variable	R-square	F-value	P-model
	BIO1_Annual_Mean_Temperature	BIO1	-0.022	0.87	0.056	0.012	0.914
	BIO2_Mean_Diurnal_Range_Mean_of_monthly_max_temp-min_temp	BIO2	0.109	0.356	0.07	1.033	0.312
	BIO3_Isothermality_BIO2/BIO7	BIO3	0.008	0.95	0.055	0.062	0.805
	BIO4_Temperature_Seasonality_standard_deviation	BIO4	0.084	0.552	0.062	0.012	0.914
	BIO5_Max_Temperature_of_Warmest_Month	BIO5	0.073	0.622	0.059	0.667	0.416
	BIO6_Min_Temperature_of_Coldest_Month	BIO6	-0.086	0.482	0.065	0.012	0.914
	BIO7_Temperature_Annual_Range_BIO5-BIO6	BIO7	0.119	0.379	0.069	0.012	0.914
	BIO8_Mean_Temperature_of_Wettest_Quarter	BIO8	0.154	0.159	0.066	2.327	0.13
	BIO9_Mean_Temperature_of_Driest_Quarter	BIO9	-0.06	0.615	0.055	0.012	0.914
	BIO10_Mean_Temperature_of_Warmest_Quarter	BIO10	0.026	0.859	0.055	0.437	0.51
	BIO11_Mean_Temperature_of_Coldest_Quarter	BIO11	-0.044	0.726	0.058	0.012	0.914
	BIO12_Annual_Precipitation	BIO12	0.086	0.465	0.053	0.012	0.914
	BIO13_Precipitation_of_Wettest_Month	BIO13	0.055	0.632	0.054	0.297	0.587
	BIO14_Precipitation_of_Driest_Month	BIO14	0.122	0.341	0.053	0.012	0.914
	BIO15_Precipitation_Seasonality_Coefficient_of_Variation	BIO15	-0.081	0.55	0.055	0.012	0.914
	BIO16_Precipitation_of_Wettest_Quarter	BIO16	0.056	0.622	0.054	0.202	0.654
	BIO17_Precipitation_of_Driest_Quarter	BIO17	0.125	0.337	0.052	0.012	0.914
	BIO18_Precipitation_of_Warmest_Quarter	BIO18	0.164	0.198	0.056	0.012	0.914
	BIO19_Precipitation_of_Coldest_Quarter	BIO19	0.03	0.796	0.054	0.012	0.914
	Mean_Minimum_Temperature_January	TMIN1	-0.085	0.488	0.065	0.012	0.914
	Mean_Minimum_Temperature_February	TMIN2	-0.072	0.554	0.063	0.012	0.914
	Mean_Minimum_Temperature_March	TMIN3	-0.068	0.582	0.062	0.012	0.914
	Mean_Minimum_Temperature_April	TMIN4	-0.066	0.599	0.062	0.012	0.914
	Mean_Minimum_Temperature_May	TMIN5	-0.048	0.711	0.059	0.012	0.914
	Mean_Minimum_Temperature_June	TMIN6	-0.037	0.784	0.057	0.012	0.914
	Mean_Minimum_Temperature_July	TMIN7	-0.005	0.97	0.055	0.012	0.914
	Mean_Minimum_Temperature_August	TMIN8	-0.014	0.917	0.056	0.012	0.914
	Mean_Minimum_Temperature_September	TMIN9	-0.017	0.899	0.056	0.012	0.914
	Mean_Minimum_Temperature_October	TMIN10	-0.063	0.621	0.061	0.012	0.914
	Mean_Minimum_Temperature_November	TMIN11	-0.065	0.609	0.062	0.012	0.914
	Mean_Minimum_Temperature_December	TMIN12	-0.069	0.564	0.063	0.012	0.914
	Mean_Maximum_Temperature_January	TMAX1	-0.007	0.955	0.055	0.012	0.914
	Mean_Maximum_Temperature_February	TMAX2	-0.002	0.989	0.055	0.012	0.914
	Mean_Maximum_Temperature_March	TMAX3	0	0.997	0.055	0.012	0.914
	Mean_Maximum_Temperature_April	TMAX4	0.02	0.885	0.055	0.012	0.914
	Mean_Maximum_Temperature_May	TMAX5	-0.022	0.878	0.055	0.012	0.914
	Mean_Maximum_Temperature_June	TMAX6	0.03	0.837	0.056	0.524	0.471
	Mean_Maximum_Temperature_July	TMAX7	0.083	0.577	0.06	0.744	0.39
	Mean_Maximum_Temperature_August	TMAX8	0.064	0.667	0.058	0.629	0.429
	Mean_Maximum_Temperature_September	TMAX9	0.03	0.834	0.056	0.556	0.458
	Mean_Maximum_Temperature_October	TMAX10	-0.018	0.895	0.056	0.012	0.914
	Mean_Maximum_Temperature_November	TMAX11	0.028	0.836	0.055	0.65	0.422
	Mean_Maximum_Temperature_December	TMAX12	-0.009	0.942	0.056	0.012	0.914
	Mean_Temperature_January	TMEAN1	-0.046	0.719	0.058	0.012	0.914
	Mean_Temperature_February	TMEAN2	-0.051	0.684	0.059	0.012	0.914
	Mean_Temperature_March	TMEAN3	-0.049	0.706	0.059	0.012	0.914
	Mean_Temperature_April	TMEAN4	-0.043	0.745	0.058	0.012	0.914
	Mean_Temperature_May	TMEAN5	-0.035	0.797	0.057	0.012	0.914
	Mean_Temperature_June	TMEAN6	-0.001	0.993	0.055	0.012	0.914
	Mean_Temperature_July	TMEAN7	0.06	0.688	0.057	0.873	0.352
	Mean_Temperature_August	TMEAN8	0.035	0.815	0.055	0.549	0.46
	Mean_Temperature_September	TMEAN9	0.01	0.946	0.055	0.191	0.663
	Mean_Temperature_October	TMEAN10	-0.04	0.763	0.058	0.012	0.914
	Mean_Temperature_November	TMEAN11	-0.033	0.798	0.057	0.012	0.914
	Mean_Temperature_December	TMEAN12	-0.049	0.695	0.059	0.012	0.914
	Precipitation_January	PREC1	0.035	0.761	0.054	0.008	0.928
	Precipitation_February	PREC2	0	0.997	0.055	0.012	0.914
	Precipitation_March	PREC3	0.03	0.792	0.054	0.012	0.914
	Precipitation_April	PREC4	0.07	0.552	0.053	0.012	0.914
	Precipitation_May	PREC5	0.127	0.246	0.057	0.012	0.914
	Precipitation_June	PREC6	0.141	0.247	0.056	0.012	0.914
	Precipitation_July	PREC7	0.117	0.361	0.053	0.012	0.914
	Precipitation_August	PREC8	0.109	0.389	0.052	0.012	0.914
	Precipitation_September	PREC9	0.193	0.12	0.062	0.012	0.914
	Precipitation_October	PREC10	0.133	0.26	0.058	0.207	0.65
	Precipitation_November	PREC11	0.058	0.606	0.054	0.188	0.665
	Precipitation_December	PREC12	0.045	0.693	0.054	0.066	0.798
	Potential_Solar_Radiation_January	RAD1	-0.02	0.828	0.055	0.012	0.914
	Potential_Solar_Radiation_February	RAD2	-0.017	0.846	0.055	0.012	0.914
	Potential_Solar_Radiation_March	RAD3	-0.023	0.799	0.055	0.012	0.914
	Potential_Solar_Radiation_April	RAD4	-0.024	0.787	0.055	0.012	0.914
	Potential_Solar_Radiation_May	RAD5	-0.04	0.656	0.055	0.012	0.914
	Potential_Solar_Radiation_June	RAD6	-0.054	0.576	0.056	0.942	0.334
	Potential_Solar_Radiation_July	RAD7	-0.052	0.572	0.056	0.608	0.437
	Potential_Solar_Radiation_August	RAD8	-0.033	0.714	0.055	0.116	0.734
	Potential_Solar_Radiation_September	RAD9	-0.018	0.836	0.055	0.012	0.914
	Potential_Solar_Radiation_October	RAD10	-0.02	0.825	0.055	0.012	0.914
	Potential_Solar_Radiation_November	RAD11	-0.014	0.876	0.055	0.012	0.914
	Potential_Solar_Radiation_December	RAD12	-0.023	0.801	0.055	0.012	0.914
	Corine_2000_radius_500_Agricultural and urban areas	AGRICULTURE	-0.153	0.106	0.067	0.432	0.512
	Corine_2000_radius_500_Forests and Scrub and/or herbaceous vegetation	WILD	0.154	0.106	0.067	0.417	0.52
	G) SAR analyses between PTN and environmental variables
	Environmental variable	Variable acronym	Std. Coeff.	P-variable	R-square	F-value	P-model
	BIO1_Annual_Mean_Temperature	BIO1	0.217	0.105	0.079	7.434	0.007
	BIO2_Mean_Diurnal_Range_Mean_of_monthly_max_temp-min_temp	BIO2	0.055	0.648	0.066	0.796	0.374
	BIO3_Isothermality_BIO2/BIO7	BIO3	-0.012	0.927	0.058	0.077	0.782
	BIO4_Temperature_Seasonality_standard_deviation	BIO4	0.056	0.691	0.064	0.732	0.394
	BIO5_Max_Temperature_of_Warmest_Month	BIO5	0.217	0.145	0.09	5.63	0.019
	BIO6_Min_Temperature_of_Coldest_Month	BIO6	0.108	0.379	0.058	2.675	0.105
	BIO7_Temperature_Annual_Range_BIO5-BIO6	BIO7	0.076	0.576	0.069	0.943	0.334
	BIO8_Mean_Temperature_of_Wettest_Quarter	BIO8	0.237	0.029	0.086	7.364	0.008
	BIO9_Mean_Temperature_of_Driest_Quarter	BIO9	0.09	0.457	0.069	2.239	0.137
	BIO10_Mean_Temperature_of_Warmest_Quarter	BIO10	0.259	0.078	0.091	8.037	0.005
	BIO11_Mean_Temperature_of_Coldest_Quarter	BIO11	0.159	0.205	0.064	4.438	0.037
	BIO12_Annual_Precipitation	BIO12	-0.084	0.478	0.073	2.002	0.16
	BIO13_Precipitation_of_Wettest_Month	BIO13	-0.084	0.467	0.073	1.213	0.273
	BIO14_Precipitation_of_Driest_Month	BIO14	-0.013	0.922	0.059	0.325	0.57
	BIO15_Precipitation_Seasonality_Coefficient_of_Variation	BIO15	0.016	0.909	0.058	0.398	0.529
	BIO16_Precipitation_of_Wettest_Quarter	BIO16	-0.087	0.448	0.073	1.436	0.233
	BIO17_Precipitation_of_Driest_Quarter	BIO17	-0.013	0.919	0.059	0.345	0.558
	BIO18_Precipitation_of_Warmest_Quarter	BIO18	-0.008	0.952	0.058	0.177	0.675
	BIO19_Precipitation_of_Coldest_Quarter	BIO19	-0.108	0.35	0.076	1.973	0.163
	Mean_Minimum_Temperature_January	TMIN1	0.106	0.388	0.058	2.616	0.109
	Mean_Minimum_Temperature_February	TMIN2	0.169	0.163	0.067	4.782	0.031
	Mean_Minimum_Temperature_March	TMIN3	0.166	0.177	0.066	4.902	0.029
	Mean_Minimum_Temperature_April	TMIN4	0.177	0.156	0.068	5.58	0.02
	Mean_Minimum_Temperature_May	TMIN5	0.182	0.157	0.069	5.817	0.017
	Mean_Minimum_Temperature_June	TMIN6	0.189	0.16	0.071	6.119	0.015
	Mean_Minimum_Temperature_July	TMIN7	0.21	0.132	0.075	6.728	0.011
	Mean_Minimum_Temperature_August	TMIN8	0.212	0.121	0.076	6.941	0.01
	Mean_Minimum_Temperature_September	TMIN9	0.215	0.107	0.077	7.048	0.009
	Mean_Minimum_Temperature_October	TMIN10	0.158	0.216	0.065	4.786	0.031
	Mean_Minimum_Temperature_November	TMIN11	0.127	0.316	0.059	3.482	0.065
	Mean_Minimum_Temperature_December	TMIN12	0.121	0.314	0.059	2.961	0.088
	Mean_Maximum_Temperature_January	TMAX1	0.176	0.176	0.066	5.031	0.027
	Mean_Maximum_Temperature_February	TMAX2	0.185	0.15	0.069	5.677	0.019
	Mean_Maximum_Temperature_March	TMAX3	0.215	0.097	0.079	7.462	0.007
	Mean_Maximum_Temperature_April	TMAX4	0.204	0.132	0.076	6.961	0.009
	Mean_Maximum_Temperature_May	TMAX5	0.225	0.112	0.084	7.785	0.006
	Mean_Maximum_Temperature_June	TMAX6	0.23	0.113	0.09	6.985	0.009
	Mean_Maximum_Temperature_July	TMAX7	0.216	0.146	0.09	5.565	0.02
	Mean_Maximum_Temperature_August	TMAX8	0.208	0.163	0.087	5.67	0.019
	Mean_Maximum_Temperature_September	TMAX9	0.259	0.069	0.097	8.42	0.004
	Mean_Maximum_Temperature_October	TMAX10	0.244	0.069	0.087	8.263	0.005
	Mean_Maximum_Temperature_November	TMAX11	0.193	0.145	0.071	6.236	0.014
	Mean_Maximum_Temperature_December	TMAX12	0.172	0.181	0.065	4.661	0.033
	Mean_Temperature_January	TMEAN1	0.138	0.275	0.061	3.758	0.055
	Mean_Temperature_February	TMEAN2	0.183	0.146	0.069	5.513	0.021
	Mean_Temperature_March	TMEAN3	0.199	0.123	0.074	6.398	0.013
	Mean_Temperature_April	TMEAN4	0.203	0.127	0.075	6.74	0.011
	Mean_Temperature_May	TMEAN5	0.222	0.105	0.08	7.682	0.006
	Mean_Temperature_June	TMEAN6	0.236	0.1	0.085	7.688	0.006
	Mean_Temperature_July	TMEAN7	0.251	0.094	0.09	7.279	0.008
	Mean_Temperature_August	TMEAN8	0.246	0.099	0.088	7.528	0.007
	Mean_Temperature_September	TMEAN9	0.259	0.065	0.091	8.845	0.004
	Mean_Temperature_October	TMEAN10	0.217	0.099	0.078	7.119	0.009
	Mean_Temperature_November	TMEAN11	0.171	0.188	0.067	5.247	0.024
	Mean_Temperature_December	TMEAN12	0.138	0.266	0.06	3.662	0.058
	Precipitation_January	PREC1	-0.112	0.331	0.078	2.024	0.157
	Precipitation_February	PREC2	-0.135	0.24	0.083	3.006	0.086
	Precipitation_March	PREC3	-0.126	0.278	0.087	2.8	0.097
	Precipitation_April	PREC4	-0.032	0.783	0.062	0.805	0.372
	Precipitation_May	PREC5	-0.068	0.563	0.069	2.194	0.141
	Precipitation_June	PREC6	0.016	0.899	0.056	0.012	0.914
	Precipitation_July	PREC7	-0.021	0.87	0.06	0.542	0.463
	Precipitation_August	PREC8	-0.011	0.932	0.059	0.21	0.648
	Precipitation_September	PREC9	-0.023	0.855	0.062	0.47	0.494
	Precipitation_October	PREC10	-0.069	0.564	0.071	1.397	0.24
	Precipitation_November	PREC11	-0.083	0.465	0.07	1.548	0.216
	Precipitation_December	PREC12	-0.08	0.487	0.069	1.221	0.271
	Potential_Solar_Radiation_January	RAD1	-0.173	0.054	0.087	3.933	0.05
	Potential_Solar_Radiation_February	RAD2	-0.168	0.058	0.087	3.92	0.05
	Potential_Solar_Radiation_March	RAD3	-0.176	0.049	0.088	4.056	0.046
	Potential_Solar_Radiation_April	RAD4	-0.168	0.058	0.085	3.777	0.054
	Potential_Solar_Radiation_May	RAD5	-0.166	0.067	0.082	3.406	0.067
	Potential_Solar_Radiation_June	RAD6	-0.143	0.144	0.073	1.94	0.166
	Potential_Solar_Radiation_July	RAD7	-0.158	0.088	0.077	2.829	0.095
	Potential_Solar_Radiation_August	RAD8	-0.174	0.051	0.087	4.015	0.047
	Potential_Solar_Radiation_September	RAD9	-0.17	0.056	0.087	3.907	0.05
	Potential_Solar_Radiation_October	RAD10	-0.171	0.055	0.087	3.777	0.054
	Potential_Solar_Radiation_November	RAD11	-0.167	0.061	0.085	3.735	0.056
	Potential_Solar_Radiation_December	RAD12	-0.171	0.056	0.086	3.812	0.053
	Corine_2000_radius_500_Agricultural and urban areas	AGRICULTURE	-0.099	0.298	0.061	0.009	0.926
	Corine_2000_radius_500_Forests and Scrub and/or herbaceous vegetation	WILD	0.082	0.394	0.06	0.012	0.914
	H) SAR analyses between PTD and environmental variables
	Environmental variable	Variable acronym	Std. Coeff.	P-variable	R-square	F-value	P-model
	BIO1_Annual_Mean_Temperature	BIO1	-0.031	0.821	0.04	0.186	0.667
	BIO2_Mean_Diurnal_Range_Mean_of_monthly_max_temp-min_temp	BIO2	0.001	0.992	0.038	0.012	0.914
	BIO3_Isothermality_BIO2/BIO7	BIO3	-0.042	0.744	0.04	0.389	0.534
	BIO4_Temperature_Seasonality_standard_deviation	BIO4	-0.01	0.944	0.038	0.012	0.914
	BIO5_Max_Temperature_of_Warmest_Month	BIO5	-0.038	0.799	0.039	0.012	0.914
	BIO6_Min_Temperature_of_Coldest_Month	BIO6	-0.047	0.703	0.041	0.352	0.554
	BIO7_Temperature_Annual_Range_BIO5-BIO6	BIO7	0.008	0.954	0.038	0.033	0.856
	BIO8_Mean_Temperature_of_Wettest_Quarter	BIO8	0.098	0.377	0.047	0.397	0.53
	BIO9_Mean_Temperature_of_Driest_Quarter	BIO9	-0.02	0.87	0.039	0.179	0.673
	BIO10_Mean_Temperature_of_Warmest_Quarter	BIO10	-0.042	0.778	0.04	0.102	0.75
	BIO11_Mean_Temperature_of_Coldest_Quarter	BIO11	-0.025	0.842	0.04	0.216	0.643
	BIO12_Annual_Precipitation	BIO12	-0.011	0.928	0.038	0.057	0.812
	BIO13_Precipitation_of_Wettest_Month	BIO13	0.029	0.799	0.038	0.012	0.914
	BIO14_Precipitation_of_Driest_Month	BIO14	0.001	0.982	0.038	0.012	0.914
	BIO15_Precipitation_Seasonality_Coefficient_of_Variation	BIO15	-0.012	0.929	0.039	0.119	0.731
	BIO16_Precipitation_of_Wettest_Quarter	BIO16	0.011	0.927	0.038	0.012	0.914
	BIO17_Precipitation_of_Driest_Quarter	BIO17	-0.011	0.936	0.038	0.012	0.914
	BIO18_Precipitation_of_Warmest_Quarter	BIO18	-0.037	0.775	0.039	0.012	0.914
	BIO19_Precipitation_of_Coldest_Quarter	BIO19	0.007	0.953	0.038	0.012	0.914
	Mean_Minimum_Temperature_January	TMIN1	-0.05	0.686	0.041	0.378	0.54
	Mean_Minimum_Temperature_February	TMIN2	-0.001	0.992	0.038	0.009	0.926
	Mean_Minimum_Temperature_March	TMIN3	-0.002	0.99	0.038	0.011	0.917
	Mean_Minimum_Temperature_April	TMIN4	0.009	0.941	0.038	0.012	0.914
	Mean_Minimum_Temperature_May	TMIN5	-0.007	0.957	0.038	0.028	0.868
	Mean_Minimum_Temperature_June	TMIN6	-0.038	0.781	0.04	0.206	0.651
	Mean_Minimum_Temperature_July	TMIN7	-0.049	0.726	0.041	0.269	0.605
	Mean_Minimum_Temperature_August	TMIN8	-0.036	0.795	0.04	0.186	0.667
	Mean_Minimum_Temperature_September	TMIN9	-0.046	0.735	0.041	0.273	0.602
	Mean_Minimum_Temperature_October	TMIN10	-0.046	0.722	0.041	0.235	0.629
	Mean_Minimum_Temperature_November	TMIN11	-0.047	0.711	0.041	0.318	0.574
	Mean_Minimum_Temperature_December	TMIN12	-0.039	0.745	0.04	0.252	0.616
	Mean_Maximum_Temperature_January	TMAX1	-0.022	0.869	0.04	0.245	0.622
	Mean_Maximum_Temperature_February	TMAX2	-0.028	0.829	0.04	0.277	0.6
	Mean_Maximum_Temperature_March	TMAX3	-0.008	0.952	0.038	0.053	0.818
	Mean_Maximum_Temperature_April	TMAX4	-0.061	0.657	0.042	0.356	0.552
	Mean_Maximum_Temperature_May	TMAX5	-0.034	0.814	0.04	0.125	0.724
	Mean_Maximum_Temperature_June	TMAX6	-0.023	0.874	0.039	0.068	0.795
	Mean_Maximum_Temperature_July	TMAX7	-0.039	0.796	0.039	0.012	0.914
	Mean_Maximum_Temperature_August	TMAX8	-0.026	0.861	0.039	0.012	0.914
	Mean_Maximum_Temperature_September	TMAX9	-0.032	0.826	0.039	0.103	0.749
	Mean_Maximum_Temperature_October	TMAX10	-0.019	0.891	0.039	0.066	0.798
	Mean_Maximum_Temperature_November	TMAX11	-0.029	0.827	0.04	0.292	0.59
	Mean_Maximum_Temperature_December	TMAX12	-0.016	0.902	0.039	0.138	0.711
	Mean_Temperature_January	TMEAN1	-0.049	0.698	0.042	0.469	0.495
	Mean_Temperature_February	TMEAN2	-0.004	0.974	0.038	0.035	0.851
	Mean_Temperature_March	TMEAN3	-0.012	0.926	0.039	0.086	0.769
	Mean_Temperature_April	TMEAN4	-0.021	0.877	0.039	0.126	0.723
	Mean_Temperature_May	TMEAN5	-0.02	0.884	0.039	0.079	0.779
	Mean_Temperature_June	TMEAN6	-0.045	0.754	0.04	0.153	0.697
	Mean_Temperature_July	TMEAN7	-0.063	0.678	0.041	0.043	0.836
	Mean_Temperature_August	TMEAN8	-0.042	0.779	0.04	0.061	0.806
	Mean_Temperature_September	TMEAN9	-0.047	0.74	0.041	0.216	0.643
	Mean_Temperature_October	TMEAN10	-0.028	0.831	0.039	0.127	0.722
	Mean_Temperature_November	TMEAN11	-0.038	0.773	0.041	0.318	0.574
	Mean_Temperature_December	TMEAN12	-0.029	0.815	0.04	0.216	0.643
	Precipitation_January	PREC1	-0.015	0.894	0.039	0.125	0.724
	Precipitation_February	PREC2	0.021	0.852	0.038	0.012	0.914
	Precipitation_March	PREC3	-0.026	0.822	0.039	0.203	0.653
	Precipitation_April	PREC4	0.009	0.943	0.038	0.012	0.914
	Precipitation_May	PREC5	0.006	0.959	0.038	0.015	0.903
	Precipitation_June	PREC6	0.047	0.701	0.041	0.349	0.556
	Precipitation_July	PREC7	0.01	0.938	0.039	0.042	0.838
	Precipitation_August	PREC8	-0.01	0.937	0.038	0.012	0.914
	Precipitation_September	PREC9	-0.095	0.447	0.045	0.466	0.496
	Precipitation_October	PREC10	-0.077	0.519	0.044	0.768	0.383
	Precipitation_November	PREC11	-0.001	0.992	0.038	0.009	0.926
	Precipitation_December	PREC12	0.015	0.895	0.038	0.012	0.914
	Potential_Solar_Radiation_January	RAD1	-0.22	0.014	0.089	5.707	0.019
	Potential_Solar_Radiation_February	RAD2	-0.219	0.014	0.088	5.434	0.021
	Potential_Solar_Radiation_March	RAD3	-0.219	0.014	0.09	5.636	0.019
	Potential_Solar_Radiation_April	RAD4	-0.216	0.015	0.088	5.275	0.023
	Potential_Solar_Radiation_May	RAD5	-0.198	0.029	0.079	3.853	0.052
	Potential_Solar_Radiation_June	RAD6	-0.172	0.077	0.065	1.399	0.239
	Potential_Solar_Radiation_July	RAD7	-0.195	0.035	0.076	2.981	0.087
	Potential_Solar_Radiation_August	RAD8	-0.214	0.016	0.086	4.774	0.031
	Potential_Solar_Radiation_September	RAD9	-0.222	0.013	0.091	5.592	0.02
	Potential_Solar_Radiation_October	RAD10	-0.213	0.017	0.087	5.287	0.023
	Potential_Solar_Radiation_November	RAD11	-0.223	0.013	0.09	5.717	0.017
	Potential_Solar_Radiation_December	RAD12	-0.222	0.013	0.09	5.683	0.019
	Corine_2000_radius_500_Agricultural and urban areas	AGRICULTURE	0.038	0.688	0.039	0.012	0.914
	Corine_2000_radius_500_Forests and Scrub and/or herbaceous vegetation	WILD	-0.031	0.744	0.038	0.012	0.914
	I) SAR analyses between PLS and environmental variables
	Environmental variable	Variable acronym	Std. Coeff.	P-variable	R-square	F-value	P-model
	BIO1_Annual_Mean_Temperature	BIO1	0.122	0.369	0.059	2.288	0.133
	BIO2_Mean_Diurnal_Range_Mean_of_monthly_max_temp-min_temp	BIO2	0.038	0.75	0.051	0.277	0.6
	BIO3_Isothermality_BIO2/BIO7	BIO3	0.031	0.81	0.048	0.161	0.689
	BIO4_Temperature_Seasonality_standard_deviation	BIO4	0.042	0.769	0.05	0.042	0.838
	BIO5_Max_Temperature_of_Warmest_Month	BIO5	0.14	0.35	0.063	1.285	0.259
	BIO6_Min_Temperature_of_Coldest_Month	BIO6	0.081	0.515	0.051	1.306	0.255
	BIO7_Temperature_Annual_Range_BIO5-BIO6	BIO7	0.041	0.764	0.051	0.071	0.79
	BIO8_Mean_Temperature_of_Wettest_Quarter	BIO8	0.011	0.919	0.047	0.09	0.765
	BIO9_Mean_Temperature_of_Driest_Quarter	BIO9	0.062	0.611	0.053	1.148	0.286
	BIO10_Mean_Temperature_of_Warmest_Quarter	BIO10	0.155	0.295	0.064	2.198	0.141
	BIO11_Mean_Temperature_of_Coldest_Quarter	BIO11	0.089	0.484	0.053	1.651	0.201
	BIO12_Annual_Precipitation	BIO12	-0.03	0.805	0.05	0.156	0.693
	BIO13_Precipitation_of_Wettest_Month	BIO13	-0.056	0.627	0.051	0.012	0.914
	BIO14_Precipitation_of_Driest_Month	BIO14	-0.017	0.895	0.045	0.247	0.62
	BIO15_Precipitation_Seasonality_Coefficient_of_Variation	BIO15	0.044	0.747	0.052	0.889	0.348
	BIO16_Precipitation_of_Wettest_Quarter	BIO16	-0.043	0.714	0.05	0.012	0.914
	BIO17_Precipitation_of_Driest_Quarter	BIO17	-0.009	0.949	0.048	0.113	0.737
	BIO18_Precipitation_of_Warmest_Quarter	BIO18	0.011	0.931	0.046	0.012	0.914
	BIO19_Precipitation_of_Coldest_Quarter	BIO19	-0.049	0.673	0.051	0.009	0.924
	Mean_Minimum_Temperature_January	TMIN1	0.082	0.506	0.051	1.339	0.25
	Mean_Minimum_Temperature_February	TMIN2	0.073	0.551	0.051	1.247	0.266
	Mean_Minimum_Temperature_March	TMIN3	0.07	0.576	0.05	1.233	0.269
	Mean_Minimum_Temperature_April	TMIN4	0.066	0.602	0.05	1.126	0.291
	Mean_Minimum_Temperature_May	TMIN5	0.079	0.544	0.051	1.251	0.266
	Mean_Minimum_Temperature_June	TMIN6	0.107	0.433	0.055	1.868	0.174
	Mean_Minimum_Temperature_July	TMIN7	0.13	0.354	0.059	2.272	0.134
	Mean_Minimum_Temperature_August	TMIN8	0.122	0.378	0.058	2.119	0.148
	Mean_Minimum_Temperature_September	TMIN9	0.132	0.328	0.059	2.403	0.124
	Mean_Minimum_Temperature_October	TMIN10	0.104	0.42	0.054	1.708	0.194
	Mean_Minimum_Temperature_November	TMIN11	0.092	0.469	0.053	1.562	0.214
	Mean_Minimum_Temperature_December	TMIN12	0.081	0.501	0.051	1.232	0.269
	Mean_Maximum_Temperature_January	TMAX1	0.094	0.475	0.055	2.029	0.157
	Mean_Maximum_Temperature_February	TMAX2	0.107	0.412	0.057	2.238	0.137
	Mean_Maximum_Temperature_March	TMAX3	0.107	0.414	0.057	2.094	0.151
	Mean_Maximum_Temperature_April	TMAX4	0.147	0.28	0.064	2.761	0.099
	Mean_Maximum_Temperature_May	TMAX5	0.133	0.353	0.061	2.238	0.137
	Mean_Maximum_Temperature_June	TMAX6	0.131	0.374	0.062	1.873	0.174
	Mean_Maximum_Temperature_July	TMAX7	0.141	0.345	0.063	1.285	0.259
	Mean_Maximum_Temperature_August	TMAX8	0.13	0.388	0.061	1.316	0.254
	Mean_Maximum_Temperature_September	TMAX9	0.149	0.302	0.065	2.3	0.132
	Mean_Maximum_Temperature_October	TMAX10	0.12	0.376	0.058	1.962	0.164
	Mean_Maximum_Temperature_November	TMAX11	0.112	0.405	0.058	2.439	0.121
	Mean_Maximum_Temperature_December	TMAX12	0.089	0.49	0.054	1.663	0.2
	Mean_Temperature_January	TMEAN1	0.1	0.434	0.055	1.921	0.168
	Mean_Temperature_February	TMEAN2	0.081	0.524	0.052	1.561	0.214
	Mean_Temperature_March	TMEAN3	0.099	0.45	0.055	1.855	0.176
	Mean_Temperature_April	TMEAN4	0.106	0.431	0.056	1.932	0.167
	Mean_Temperature_May	TMEAN5	0.114	0.412	0.057	1.916	0.169
	Mean_Temperature_June	TMEAN6	0.145	0.317	0.063	2.267	0.135
	Mean_Temperature_July	TMEAN7	0.17	0.263	0.068	2.017	0.158
	Mean_Temperature_August	TMEAN8	0.153	0.312	0.063	1.994	0.161
	Mean_Temperature_September	TMEAN9	0.158	0.266	0.065	2.741	0.1
	Mean_Temperature_October	TMEAN10	0.117	0.38	0.057	1.957	0.165
	Mean_Temperature_November	TMEAN11	0.105	0.423	0.056	2.071	0.153
	Mean_Temperature_December	TMEAN12	0.084	0.503	0.052	1.428	0.235
	Precipitation_January	PREC1	-0.03	0.795	0.049	0	0.982
	Precipitation_February	PREC2	-0.078	0.502	0.054	0.221	0.639
	Precipitation_March	PREC3	-0.036	0.756	0.05	0.099	0.754
	Precipitation_April	PREC4	-0.028	0.814	0.05	0.273	0.602
	Precipitation_May	PREC5	-0.039	0.745	0.051	0.608	0.438
	Precipitation_June	PREC6	-0.053	0.669	0.054	1.001	0.319
	Precipitation_July	PREC7	-0.035	0.788	0.051	0.516	0.474
	Precipitation_August	PREC8	-0.008	0.95	0.048	0.086	0.77
	Precipitation_September	PREC9	0.065	0.602	0.045	0.012	0.914
	Precipitation_October	PREC10	0.036	0.762	0.046	0.022	0.882
	Precipitation_November	PREC11	-0.03	0.794	0.049	0	0.993
	Precipitation_December	PREC12	-0.043	0.713	0.05	0.012	0.914
	Potential_Solar_Radiation_January	RAD1	0.123	0.177	0.064	1.531	0.218
	Potential_Solar_Radiation_February	RAD2	0.123	0.174	0.063	1.37	0.244
	Potential_Solar_Radiation_March	RAD3	0.119	0.189	0.063	1.414	0.237
	Potential_Solar_Radiation_April	RAD4	0.116	0.199	0.063	1.238	0.268
	Potential_Solar_Radiation_May	RAD5	0.094	0.306	0.058	0.649	0.422
	Potential_Solar_Radiation_June	RAD6	0.077	0.434	0.054	0.014	0.906
	Potential_Solar_Radiation_July	RAD7	0.095	0.312	0.058	0.412	0.522
	Potential_Solar_Radiation_August	RAD8	0.11	0.223	0.061	0.926	0.338
	Potential_Solar_Radiation_September	RAD9	0.122	0.176	0.064	1.376	0.243
	Potential_Solar_Radiation_October	RAD10	0.117	0.197	0.062	1.355	0.247
	Potential_Solar_Radiation_November	RAD11	0.127	0.163	0.064	1.554	0.215
	Potential_Solar_Radiation_December	RAD12	0.126	0.166	0.064	1.562	0.214
	Corine_2000_radius_500_Agricultural and urban areas	AGRICULTURE	-0.073	0.447	0.049	0	0.978
	Corine_2000_radius_500_Forests and Scrub and/or herbaceous vegetation	WILD	0.057	0.557	0.048	0.012	0.914

## Sheet: Supplementary Table S8
	TRAIT	Analysis	Chromosome	SNP	-log(P)	Number of	Minor allele	Closest	Gene	Protein	Functional	SNP x temp.	Cimatic
				position		SNPs	frequency	gene	name	function	impact1	interaction	association
	TN21	Top	1	8452941	4.96	28	0.10-0.13	CARHR023790/CARHR023800		Putative Carboxyl-terminal protease/Plant invertase	3	0.126
		Top	1	9624219	4.56	3	0.22-0.35	CARHR026460		SET domain histone-lysine N-methyltransferase	3	0.347
		Top	1	24981403	4.91	1	0.26	CARHR043530		Tetratricopeptide repeat protein 2	3	0.333
		Top	2	16142660	4.54	7	0.21-0.39	CARHR064170	ChCLE17	CLAVATA3/ESR (CLE)-related protein 17	2, 3	0.025	May precipitation, BIO12
		Top	3	7767250	4.49	4	0.18-0.30	CARHR097250	ChBHLH87	bHLH DNA-binding protein	3	0.357
		Top	4	15288322	5.57	32	0.04-0.08	CARHR124990	ChADS2	Lipid desaturase	3	0.035
		Top	5	3251485	7.1	25	0.04-0.15	CARHR149430	ChGL1	GL1-like MYB transcription factor	3	0.029
		Top	5	19286494	4.6	1	0.13	CARHR167350/CARHR167360		Stress tolerance protein/GTP binding protein	3	0.004
		Top	6	14521490	4.97	4	0.31-0.43	CARHR186970/CARHR186980		Unknown function	3	0.013
		Top	6	23526781	4.79	1	0.37	CARHR210180		FASCICLIN-like arabinogalactan-protein 11	3	0.213
	TN21	Candidates	4	13371088	4.08	2	0.11	CARHR121560	ChTOE1	AP2 transcription factor TOE1-like	3	0.437
		Candidates	4	15370199	4.54	1	0.06	CARHR125290	ChSAD2	Importin-beta domain SAD2-like	3	0.008
		Candidates	5	3251485	7.1	25	0.04-0.15	CARHR149430	ChGL1	GL1-like MYB transcription factor	3	0.029
	TD21	Top	1	25189567	4.51	7	0.33-0.35	CARHR043950		Phosphate translocator protein	3	2.1x10-4
		Top	2	16141136	4.64	5	0.38-0.40	CARHR064170	ChCLE17	CLAVATA3/ESR (CLE)-related protein 17	2, 3	0.492	May precipitation, BIO12
		Top	3	8634790	4.97	47	0.18-0.26	CARHR099070	ChURO	C2H2/C2HC zinc fingers transcription factor	1, 2, 3	7.5x10-5
		Top	3	8703756	4.51	63	0.20-0.31	CARHR099200	ChMYB15	MYB15-like transcription factor	1, 2, 3	2.7x10-4
		Top	5	3254776	5.21	14	0.08-0.12	CARHR149430	ChGL1	GL1-like MYB transcription factor	3	0.041
		Top	6	17063787	4.53	6	0.12-0.30	CARHR192340	ChEFR	Leucine-rich repeat receptor kinase (LRR-RLK)	1, 2, 3	0.001
		Top	6	21343888	4.34	1	0.11	CARHR204160		Charged multivesicular body protein 6	3	0.2
		Top	8	460460	4.91	16	0.25-0.31	CARHR2492402	ChETC32	ETC3-like MYB transcription factor	3	4.1x10-6
		Top	8	14232618	4.36	6	0.06-0.07	CARHR265680		Copper transport family protein	3	0.002
		Top	8	17454761	4.39	2	0.18	CARHR273030	ChBOA	GARP transcription factor	1, 2, 3	2.0x10-4	May precipitation
	TD21	Candidates	5	3254776	5.21	14	0.08-0.12	CARHR149430	ChGL1	GL1-like MYB transcription factor	3	0.041
		Candidates	8	460460	4.91	16	0.25-0.31	CARHR2492402	ChETC32	ETC3-like MYB transcription factor		4.1x10-6
	TN26	Top	1	9624219	4.26	2	0.22	CARHR026460		SET domain histone-lysine N-methyltransferase	3	0.347
		Top	1	13518495	4.19	2	0.13-0.14	CARHR033060		Leucine-rich repeat family protein	1	0.064
		Top	2	1126252	4.2	1	0.11	CARHR048470/CARHR048480		Adenylate cyclase protein/RNA Processing Factor 6	3	0.012
		Top	2	16568610	4.03	1	0.38	CARHR065060/CARHR065070	ChBHLH96	RING-H2 zinc finger domain/bHLH domain protein	3	0.02
		Top	2	17767605	4.24	1	0.25	CARHR068350		DNA glycosylase	3	0.671
		Top	3	7767250	5.11	2	0.28-0.30	CARHR097250	ChBHLH87	bHLH DNA-binding protein	3	0.357
		Top	4	13850367	4.43	2	0.21-0.23	CARHR122120		Expansin A6 protein	3	0.583
		Top	4	19522475	4.43	1	0.2	CARHR134690		Yip1 domain family protein	3	0.63
		Top	5	3262197	5.42	14	0.08-0.13	CARHR149430	ChGL1	GL1-like MYB transcription factor	3	0.015
		Top	6	607194	4.08	1	0.14	CARHR174860	ChGPL3	GLABRA1 enhancer binding like transcription factor	3	0.374
	TN26	Candidates	4	13341072	4.36	1	0.21	CARHR121560	ChTOE1	AP2 transcription factor TOE1-like	3	0.755
		Candidates	5	3262197	5.42	14	0.08-0.13	CARHR149430	ChGL1	GL1-like MYB transcription factor	3	0.015
	TD26	Top	1	10349120	4.96	2	0.04-0.06	CARHR028100/CARHR028110		Lipase/lipase	3	0.002
		Top	1	13716861	4.78	5	0.13-0.16	CARHR033280		GTPase IMAP family member 7	3	0.148
		Top	3	2121394	4.68	5	0.07-0.30	CARHR081250		PAPA-1-like and zinc finger-HIT domain protein	3	0.005
		Top	4	11439086	5.22	11	0.05-0.10	CARHR119850	ChNTL8	NAC transcription factor	3	0.03
		Top	4	11915029	5.27	9	0.06-0.13	CARHR120210		Pumilio RNA binding protein	1, 2, 3	1.3x10-4
		Top	5	17543009	4.56	2	0.28-0.29	CARHR162610	ChBIC1	Blue-light inhibitor of cryptochromes 1 like protein	3	0.251
		Top	6	16236626	5.5	1	0.05	CARHR190480/CARHR190490		Acyl-activating enzime/Chaperon-like protein	3	0.059
		Top	7	69909	5.33	13	0.04-0.08	CARHR2124803	ChADL1	Dynamin-like protein	3	1.2x10-4
		Top	7	1953940	4.88	1	0.46	CARHR215140		SGNH hydrolase-type esterase	3	0.301
		Top	8	1917886	4.76	2	0.08-0.09	CARHR252530		Vacuolar protein sorting-associated protein	3	0.011
	TD26	Candidates	4	11439086	5.22	11	0.05-0.10	CARHR119850	ChNTL8	NAC transcription factor	3	0.03
		Candidates	7	69909	5.33	13	0.04-0.08	CARHR2124803	ChADL1	Dynamin-like protein	3	1.2x10-4
		Candidates	8	11693216	4.34	1	0.04	CARHR261770	ChMYB23	MYB23-like transcription factor	3	0.028
	PTN	Top	1	20853433	4.46	1	0.14	CARHR036530		F-Box family protein	3	1.7x10-5
		Top	2	1441305	4.72	1	0.27	CARHR049150		F-Box family protein	1	3.3x10-5
		Top	3	9906608	6.68	5	0.04-0.07	CARHR100960/CARHR100970		TON1 recruiting protein/AP2- like transcription factor	3	1.8x10-6
		Top	4	4029577	5.11	12	0.04-0.07	CARHR115270		Heme oxygenase 2	3	9.8x10-5
		Top	6	13392035	4.67	1	0.06	CARHR185130/CARHR185140		ALOG transcription factor/FAR transcritption factor	3	2.7x10-7
		Top	6	17549242	5.55	4	0.09-0.10	CARHR193770		NEDD8-activating enzyme E1 catalytic subunit	3	2.3x10-4
		Top	7	1943925	4.63	8	0.04-0.06	CARHR215130		Calmodulin-binding heat-shock protein	3	6.5x10-5
		Top	8	5865690	5.38	2	0.04-0.05	CARHR257890		Unknown function	3	6.7x10-6
		Top	8	10532763	6.46	42	0.04-0.12	CARHR260350		Unknown function	3	6.4x10-10
		Top	8	11903157	5.74	13	0.10-0.19	CARHR262220		Unknown function	3	2.9x10-7
	PTN	Candidates	4	11415489	3.57	5	0.03-0.07	CARHR119850	ChNTL84	NAC transcription factor	3	7.4x10-5
	PTD	Top	1	10201401	4.73	6	0.13-0.18	CARHR027790	ChLEC2	LEC2-like B3 domain-containing transcription factor	3	8.1x10-8
		Top	1	25187777	5.14	5	0.26-0.31	CARHR043950		Phosphate translocator protein	1, 3	7.9x10-7
		Top	2	17931920	5.26	56	0.11-0.14	CARHR068850		Cytokinin oxidase 5	3	4.4x10-7
		Top	5	5063674	4.54	3	0.16-0.23	CARHR151150	ChB-CHI	Basic chitinase	3	3.5x10-9
		Top	5	19794720	4.51	2	0.26	CARHR168720		TRAF-like family binding protein	0, 2, 3	1.3x10-7
		Top	6	1305660	4.99	1	0.11	CARHR176190/CARHR176200		CLAVATA3 co-receptor like protein/Ribosomal protein	3	3.3x10-6
		Top	6	5663231	4.56	1	0.1	CARHR181120	ChEXA1	GYF domain binding protein	3	5.5x10-7
		Top	8	530220	4.53	3	0.28-0.31	CARHR249470	ChATOZI1	Putative pathogenesis-related protein	3	1.0x10-7
		Top	8	12058029	4.66	2	0.10-0.13	CARHR262460	ChHB23	Zinc finger transcription factor	3	7.6x10-8
		Top	8	17524897	4.52	2	0.07-0.36	CARHR273220		Leucine-rich repeat protein kinase family protein	2, 3	4.9x10-5
	PTD	Candidates	1	10201401	4.73	6	0.13-0.18	CARHR027790	ChLEC2	LEC2-like B3 domain-containing transcription factor	3	8.1x10-8
		Candidates	8	461460	3.27	6	0.25-0.31	CARHR2492402	ChETC34	ETC3-like MYB transcription factor	3	4.1x10-6
		Candidates	8	11688652	3.88	8	0.05-0.06	CARHR261770	ChMYB234	MYB23-like transcription factor	3	0.002
		Candidates	8	17714034	4.1	2	0.27-0.34	CARHR273760	ChTOE2	AP2 transcription factor TOE2-like	3	1.9x10-6

## Sheet: Supplementary Table S9
			Arabidopsis Gene						Cardamine Orthologue		Notes
	Gene Code	Gene name	Chromosome	Position (Mb)	Trichome pathway		Gene code	Gene name	Chromosome	Position (Mb)
	AT1G01380	ETC1	1	0.147043	1		CARHR001060	ChETC1	1	0.322324
	AT1G01510	AN	1	0.187145	2		CARHR000860	ChAN	1	0.246432
	AT1G02065	SPL8	1	0.365209	2		CARHR000270	ChSPL8	1	0.058078
	AT1G03060	SPI	1	0.712473	2		CARHR002410	ChSPI	1	0.773247
	AT1G04820	TUA4	1	1.35608	2		No orthologue
	AT1G05230	HDG2	1	1.5129	2		CARHR004700	ChHDG2	1	1.56393
	AT1G09310	SVBL	1	3.00891	2		CARHR009290	ChSVBL	1	3.22752
	AT1G10480	ZFP5	1	3.44957	2		CARHR010620	ChZFP5	1	3.68959
	AT1G11735	MIR171B	1	3.96135	2		CARHR012040	ChMIR171B	1	4.20392
	AT1G13180	DIS1	1	4.49492	2		CARHR013550	ChDIS1	1	4.73906
	AT1G14920	GAI	1	5.14898	2		CARHR015460	ChGAI	1	5.43093
	AT1G15570	CYCA 2;3	1	5.36186	2		CARHR016120	ChCYCA2;3	1	5.63497
	AT1G17580	XI1	1	6.03925	2		CARHR018180	ChXI1	1	6.29756
	AT1G17920	HDG12	1	6.16187	2		CARHR018540	ChHDG12	1	6.42089
	AT1G19835	TSC1	1	6.8559	2		CARHR020330	ChTSC1	1	7.05723
	AT1G20090	ROP2	1	6.96684	2		CARHR020570	ChROP2	1	7.16534
	AT1G22620	SAC1	1	7.99417	2		CARHR022990	ChSAC1	1	8.12781
	AT1G22920	CSN5A	1	8.10957	1		CARHR023300	ChCSN5A	1	8.25173
	AT1G24040	GCN5	1	8.50675	2		CARHR024340	ChGCN5	1	8.63038
	AT1G25540	GLH1	1	8.96907	2		CARHR025920	ChGLH1	1	9.38492
	AT1G25560	TEM1	1	8.98156	2		CARHR025890	ChTEM1	1	9.37316
	AT1G27370	SPL10	1	9.50511	2		CARHR026940	ChSPL10	1	9.80725
	AT1G28300	LEC2	1	9.89687	1		CARHR027790	ChLEC2	1	10.1936
	AT1G30825	DIS2	1	10.9609	2		CARHR030300	ChDIS2	1	11.4901
	AT1G33240	GTL1	1	12.0514	2		CARHR032600	ChGTL1	1	13.1583
	AT1G48380	RHL1/HYP7	1	17.8792	2		CARHR037990	ChRHL1	1	22.0927
	AT1G49040	SCD1	1	18.1392	2		CARHR039080	ChSCD1	1	22.7906
	AT1G50010	TUA2	1	18.5177	2		CARHR040120	ChTUA2	1	23.3827
	AT1G50010	TUA2	1	18.5177	2		CARHR095140	ChTUA2.2	3	6.93037	Paralogue of TUA2
	AT1G07867	MIR156	1	19.8069	2		CARHR043370	ChMIR156	1	24.8988
	AT1G55350	DEK1	1	20.6541	2		CARHR045010	ChDEK1	1	25.6996
	AT1G56580	SVB	1	21.198	2		CARHR054960	ChSVB	2	5.64553
	AT1G62035	MIR171C	1	22.9301	2		CARHR050150	ChMIR171C	2	1.94579
	AT1G62310	JMJ29	1	23.0393	2		CARHR049790	ChJMJ29	2	1784653
	AT1G63650	EGL3	1	23.5995	1		CARHR047690	ChEGL3	2	0.806832
	AT1G64690	BLT	1	24.0376	2		CARHR046220	ChBLT	2	0.118577
	AT1G65480	FT	1	24.3314	2		CARHR057150	ChFT	2	9.85265
	AT1G66350	RGL1	1	24.7481	2		CARHR058250	ChRGL1	2	12.2341
	AT1G66740	ASF1A	1	24.8923	2		CARHR058840	ChASF1A	2	12.9351
	AT1G67030	ZFP6	1	25.0164	2		CARHR059420	ChZFP6	2	13.3891
	AT1G68020	ATTPS6	1	25.4969	2		CARHR060670	ChATTPS6	2	14.3984
	AT1G68360	GIS3	1	25.6215	2		CARHR061080	ChGIS3	2	14.6
	AT1G68840	TEM2	1	25.8802	2		CARHR061680	ChTEM2	2	14.9878
	AT1G69490	NAP/ANAC029	1	26.1221	2		CARHR062420	ChNAP	2	15.3319
	AT1G70700	JAZ9	1	26.6545	2		CARHR063960	ChJAZ9	2	16.0595
	AT1G73360	HDG11	1	27.5784	2		CARHR066410	ChHDG11	2	17.0774
	AT1G74950	JAZ2	1	28.1486	2		CARHR068270	ChJAZ2	2	17.7396
	AT1G76710	SDG26	1	28.7924	2		CARHR070260	ChSDG26	2	18.4722
	AT1G79840	GL2	1	30.037	1		CARHR074650	ChGL2	2	20.1284
	AT1G80350	FRA2	1	30.2053	2		CARHR074160	ChFRA2	2	19.9713
	AT2G01570	RGA	2	0.255247	2		CARHR144120	ChRGA	5	0.249426
	AT2G02480	STI	2	0.660655	2		CARHR145020	ChSTI	5	0.690219
	AT2G03220	MUR2	2	0.970245	2		CARHR145550	ChMUR2	5	1.00438
	AT2G20020	CAF1	2	8.64437	2		CARHR110500	ChCAF1	3	22.8895
	AT2G22640	BRK1	2	9.623	2		No orthologue
	AT2G23430	ICK1	2	9.97659	2		CARHR293050	ChICK1	4	0.301734
	AT2G26250	FDH	2	11.1704	1		CARHR115080	ChFDH	4	3.4655
	AT2G27300	NTL8	2	11.6803	1		CARHR119850	ChNTL8	4	11.4305
	AT2G27600	SKD1	2	11.7809	2		CARHR120220	ChSKD1	4	12.0276
	AT2G27600	SKD1	2	11.7809	2		CARHR008120	ChSKD1.2	1	2.82969	Paralogue of SKD1
	AT2G28056	MIR172A	2	11.9429	1		CARHR120740	ChMIR172A	4	12.5725
	AT2G28550	TOE1	2	12.2283	1		CARHR121560	ChTOE1	4	13.3673
	AT2G30410	TFCA/KIS	2	12.9581	2		CARHR123850	ChTFCA/KIS	4	14.7115
	AT2G30420	ETC2	2	12.9608	2		No orthologue
	AT2G30424	TCL2	2	12.9644	1		CARHR123870	ChTCL2	4	14.7206
	AT2G30432	TCL1	2	12.9686	2		No orthologue
	AT2G31660	SAD2	2	13.4643	2		CARHR125290	ChSAD2	4	15.3849
	AT2G33385	ARPC2	2	14.1474	2		CARHR127390	ChARPC2	4	16.282
	AT2G33540	CPL3	2	14.2034	1		CARHR127550	ChCPL3	4	16.3508
	AT2G34780	EMB1611/MEE22	2	14.6685	2		CARHR128940	ChEMB1611/MEE22	4	16.9008
	AT2G35110	GRL	2	14.7957	2		CARHR129260	ChGRL	4	17.0427
	AT2G37260	TTG2	2	15.6448	2		CARHR132330	ChTTG2	4	18.5385
	AT2G38440	DIS3	2	16.0952	2		CARHR133120	ChDIS3	4	18.8744
	AT2G38540	LTP1	2	16.1292	1		CARHR133220	ChLTP1	4	18.9167
	AT2G39940	COI1	2	16.6725	2		CARHR134860	ChCOI1	4	19.5943
	AT2G41940	ZFP8	2	17.5073	2		CARHR137040	ChZFP8	4	20.5158
	AT2G42200	SPL9	2	17.5872	2		CARHR137240	ChSPL9	4	20.5789
	AT2G42260	PYM/UVI4	2	17.6019	2		CARHR137300	ChPYM/UVI4	4	20.5925
	AT2G42830	SHP2/AGL5	2	17.8203	1		CARHR137910	ChSHP2/AGL5	4	20.8221
	AT2G45160	LOM1	2	18.6179	2		CARHR140380	ChLOM1	4	21.7036
	AT2G45660	SOC1	2	18.8075	2		CARHR140880	ChSOC1	4	21.8932
	AT2G45970	LCR	2	18.9121	2		CARHR141240	ChLCR	4	22.0221
	AT2G46410	CPC	2	19.049	1		CARHR141690	ChCPC	4	22.1654
	AT2G46410	CPC	2	19.049	1		CARHR054060	ChCPC.2	2	4.59275	Paralogue of CPC
	AT2G46600	KIC	2	19.136	2		CARHR141960	ChKIC	4	22.277
	AT3G01140	MYB106	3	0.046396	2		CARHR075910	ChMYB106	3	0.316298
	AT3G03450	RGL2	3	0.819337	1		CARHR077470	ChRGL2	3	0.817335
	AT3G05040	HST	3	1.40117	2		CARHR079360	ChHST	3	1.42688
	AT3G11540	SPY	3	3.63189	2		CARHR086090	ChSPY	3	3.65999
	AT3G12280	RBR1	3	3.91335	2		CARHR086830	ChRBR1	3	3.91709
	AT3G12400	ELC	3	3.94427	2		CARHR086930	ChELC	3	3.94325
	AT3G13460	ECT2	3	4.38822	2		CARHR088120	ChECT2	3	4.35665
	AT3G13540	MYB5	3	4.41996	1		CARHR088210	ChMYB5	3	4.39081
	AT3G15030	TCP4	3	5.06168	2		CARHR089990	ChTCP4	3	5.06125
	AT3G16630	KINESIN-13A	3	5.66237	2		CARHR091880	ChKINESIN-13A	3	5.70325
	AT3G20780	HYP6	3	7.2639	2		CARHR096610	ChHYP6	3	7.49712
	AT3G26790	FUS3	3	9.85383	2		CARHR147880	ChFUS3	5	2.17116
	AT3G27000	WRM	3	9.95248	2		CARHR148190	ChWRM	5	2.37172
	AT3G27920	GL1	3	10.3618	1		CARHR149430	ChGL1	5	3.21909
	AT3G50530	CRK	3	18.7535	2		CARHR160030	ChCRK	5	16.5307
	AT3G51375	MIR171A	3	19.0734	2		CARHR160980	ChMIR171A	5	16.9421
	AT3G55360	GLH6	3	20.5209	2		CARHR165370	ChGLH6	5	18.5995
	AT3G56390	TRP	3	20.9073	1		No orthologue
	AT3G58070	GIS	3	21.5066	2		CARHR168390	ChGIS	5	19.6943
	AT3G58780	SHP1/AGL1	3	21.7382	1		CARHR169170	ChSHP1	5	19.9543
	AT3G60630	LOM2	3	22.4102	2		CARHR171030	ChLOM2	5	20.661
	AT3G61150	HDG1	3	22.6303	2		CARHR171430	ChHDG1	5	20.8052
	AT4G00100	PFL2	4	0.036916	2		CARHR248140	ChPFL2	8	0.0506
	AT4G00150	LOM3	4	0.05714	2		CARHR248190	ChLOM3	8	0.068245
	AT4G00480	MYC1	4	0.216812	1		CARHR248590/248600	ChMYC1	8	0.211309
	AT4G01060	ETC3	4	0.460479	1		CARHR249240	ChETC3	8	0.441399
	AT4G01710	ARPC5/CRK	4	0.735653	2		CARHR248040	ChARPC5/CRK	8	0.02048
	AT4G02780	GA1	4	1.23767	2		CARHR251150	ChGA1	8	1.30144
	AT4G04920	GLH2	4	2.49793	2		CARHR252610	ChGLH2	8	1.97842
	AT4G09820	TT8	4	6.18188	1		CARHR260810	ChTT8	8*	5*
	AT4G14960	TUA6	4	8.54842	2		No orthologue
	AT4G15415	ATB' GAMMA	4	8.81692	2		CARHR222150	ChATB' GAMMA	7	13.4084
	AT4G16340	SPK1	4	9.22818	2		CARHR222710	ChSPK1	7	13.6976
	AT4G16420	ADA2b	4	9.26577	2		CARHR222770	ChADA2b	7	13.7338
	AT4G18960	AG	4	10.3829	1		CARHR225900	ChAG	7	15.0961
	AT4G20780	CML42	4	11.1331	2		CARHR227320	ChCML42	7	15.7328
	AT4G22910	CCS52A1	4	12.0124	2		CARHR229950	ChCCS52A1	7	16.7595
	AT4G26690	SHV3	4	13.4564	2		CARHR234300	ChSHV3	7	18.3625
	AT4G29040	RPT2a	4	14.3124	2		CARHR236780	ChRPT2a	7	19.2468
	AT4G36930	SPT	4	17.4142	1		CARHR245580	ChSPT	7	22.497
	AT4G38600	KAK	4	18.0406	2		CARHR294330	ChKAK	scaffold 1271
	AT4G39920	POR/TFCC	4	18.5157	2		CARHR246770	ChPOR/TFCC	7	22.9809
	AT5G02820	RHL2	5	0.642554	2		CARHR210510	ChRHL2	6	23.6404
	AT5G04275	MIR172B	5	1.18821	1		CARHR209000	ChMIr172B	6	23.0572
	AT5G04470	SIM	5	1.26662	2		CARHR208800	ChSIM	6	22.9763
	AT5G06650	GIS2	5	2.04342	2		CARHR206560	ChGIS2	6	22.1819
	AT5G06700	TBR	5	2.06341	2		CARHR206500	ChTBR	6	22.1579
	AT5G10140	FLC	5	3.17338	2		CARHR203150	ChFLC	6	21.0283
	AT5G15310	MYB16	5	4.97467	2		CARHR198000	ChMYB16	6	19.1245
	AT5G16560	KAN1	5	5.40686	1		CARHR196660	ChKAN1	6	18.6796
	AT5G18410	KLK	5	6.0973	2		CARHR194610	ChKLK	6	17.9013
	AT5G20490	XIK	5	6.92706	2		CARHR192320	ChXIK	6	17.0466
	AT5G23940	PEL3/DCR	5	8.07631	2		CARHR189620	ChPEL3/DCR	6	15.8763
	AT5G24310	ABIL3	5	8.27354	2		CARHR189190	ChABIL3	6	15.6823
	AT5G24520	TTG1	5	8.37032	1		CARHR188910	ChTTG1	6	15.5627
	AT5G24860	FPF1	5	8.54175	2		CARHR188590	ChFPF1	6	15.387
	AT5G28646	WVD2	5	10.6748	2		CARHR185260	ChWVD2	6	13.4901
	AT5G38110	ASF1B	5	15.2084	2		CARHR214630	ChASF1B	7	1.45068
	AT5G40330	MYB23	5	16.1277	1		CARHR261770	ChMYB23	7*	1.4*
	AT5G41315	GL3	5	16.5295	1		CARHR213010	ChGL3	7	0.51901
	AT5G42080	ADL1	5	16.8203	2		CARHR212480	ChADL1	7	0.086523
	AT5G43270	SPL2	5	17.3603	2		CARHR180600	ChSPL2	6	5.07047
	AT5G43900	XI2	5	17.6569	2		CARHR179530	ChXI2	6	3.88262
	AT5G52600	MYB82	5	21.3431	1		CARHR265590	ChMYB82	8	14.1381
	AT5G53200	TRY	5	21.5826	1		CARHR266270	ChTRY	8	14.5361
	AT5G55480	SVL1	5	22.4741	2		CARHR268790	ChSVL1	8	15.8503
	AT5G56110	MYB80/MYB103	5	22.7192	2		CARHR269480	ChMYB80/ChMYB103	8	16.1028
	AT5G57800	YRE	5	23.4202	2		CARHR271540	ChYRE	8	16.9723
	AT5G60120	TOE2	5	24.2082	1		CARHR273760	ChTOE2	8	17.718
	AT5G64630	FAS2	5	25.8332	2		CARHR278600	ChFAS2	8	19.4783
	AT5G64930	CPR5	5	25.9457	2		CARHR278960	ChCPR5	8	19.591
	AT5G65274	ARP2/3	5	26.0853	2		CARHR279220	ChARP2/3	8	19.6954
	AT5G65930	ZWI	5	26.3699	2		CARHR053030	ChZWI	2	3.6591

## Sheet: Supplementary Table S10
	Name	Oligonucleotide sequence	Used for
	ChGL1-1F	CTCTCGTTCTTTACATTACACTC	ChGL1 sequencing
	ChGL1-1R	CAACCAACCTGACATTTCATTT	ChGL1 sequencing
	ChGL1-1R2	ATAATCACAATAACCTAATTGTTT	ChGL1 sequencing
	ChGL1-2F	TGGTGATGGAATTGTCGTTTTC	ChGL1 sequencing
	ChGL1-2R	TGAAATAATCCAACAATACATCTG	ChGL1 sequencing
	ChGL1-3F	TTCATCAAAAAAACTTCCTGACC	ChGL1 sequencing
	ChGL1-3R	TGTGCCAAATCCGCCTGTGG	ChGL1 sequencing
	ChGL1-4F	GAATCACTGGAACACTCACCTC	ChGL1 sequencing
	ChGL1-4R	GCTGCTAGTTCGCTTTATATATGG	ChGL1 sequencing
	ChGL1-Tod-6F	CTCTCGTTCTTTACATTACACTC	ChGL1-Tod-6 genotyping by a CAPS marker (cleaved with AccI) specific for Tod-6 missense mutation
	ChGL1-Tod-6R	CAACCAACCTGACATTTCATTT	ChGL1-Tod-6 genotyping by a CAPS marker (cleaved with AccI) specific for Tod-6 missense mutation
	ChGL1e-F	GTTCGAGCTTAGTTCACTTGTTATG	qPCR oligos ChGL1
	ChGL1e-R	AAACACACAACAGAAATTAAACTAGACTC	qPCR oligos ChGL1
	TIP41-F	GATGGTGTGCTTATGAGATTGAGAG	qPCR oligos for gene TIP41 (CARHR242510) used as endogenous expression control
	TIP41-R	TCAACTGGATACCCTTTCGCA	qPCR oligos for gene TIP41 (CARHR242510) used as endogenous expression control
